# Supplementary material for: Identifying the key regulators that promote cell-cycle activity in the hearts of early neonatal pigs after myocardial injury
Source: PLoS One. 2020 Jul 30;15(7):e0232963. doi: 10.1371/journal.pone.0232963 (PMC7392272; doi:10.1371/journal.pone.0232963)
Supplement: S1 File — (ZIP) [file pone.0232963.s002.zip]

Archive with 5 entries (5 files):
- Supporting information - Figure 2 gene statistics.xlsx
- Supporting information - Figure 3 gene statistics.xlsx
- Supporting information - Figure 5 gene statistics.xlsx
- Supporting information - figure 4 gene statistics.xlsx
- Supporting information - Figure 1 gene statistics.xlsx
