# Supplementary material for: Identifying the key regulators that promote cell-cycle activity in the hearts of early neonatal pigs after myocardial injury
Source: PLoS One. 2020 Jul 30;15(7):e0232963. doi: 10.1371/journal.pone.0232963 (PMC7392272; doi:10.1371/journal.pone.0232963)
Supplement: S1 File — (ZIP) [file pone.0232963.s002.zip › Supporting information - Figure 2 gene statistics.xlsx]

## Sheet: Sheet1
Gene	Log2FC, postnatal day 7	pValue, postnatal day 7	Log2FC, postnatal day 28	pValue, postnatal day 28
ACTB	1.14136	0.00195312	1.32513	0.00195312
ACTG1	1.0159	0.00195312	1.50112	0.00195312
AFP	NaN	NaN	NaN	NaN
AJUBA	1.49257	0.00195312	-0.621168	>0.05
AMH	NaN	NaN	NaN	NaN
AMOT	1.36875	0.00195312	0.662065	0.0195312
APC	1.64319	0.00195312	-0.189241	>0.05
APC2	2.19488	0.00195312	0.508341	0.00195312
AREG	0.188445	>0.05	4.13212	0.00195312
AXIN1	1.35576	0.00195312	0.530587	0.00195312
AXIN2	1.92516	0.00195312	0.631607	0.0195312
BIRC5	0.192111	>0.05	-0.890236	>0.05
BMP2	1.28635	0.00195312	1.32193	0.00195312
BMP4	0.580904	0.00195312	0.1854	0.00195312
BMP5	0.831753	0.00195312	-0.0791729	>0.05
BMP6	0.879274	0.00195312	0.496001	0.0195312
BMP7	-0.197343	>0.05	1.04604	0.0195312
BMPR1A	1.25311	0.00195312	-0.231911	>0.05
BMPR1B	1.4517	0.00195312	0.279026	>0.05
BMPR2	1.31342	0.00195312	-0.325576	>0.05
BTRC	1.74999	0.00195312	-0.425696	>0.05
CCN2	1.77794	0.00195312	-0.334382	>0.05
CCND1	1.64597	0.00195312	-1.18122	>0.05
CCND2	1.73397	0.00195312	-0.0230262	>0.05
CCND3	1.11008	0.00195312	1.01006	0.00195312
CDH1	0.188445	>0.05	3.11168	0.00195312
CRB1	NaN	NaN	NaN	NaN
CRB2	-0.584963	>0.05	5.70834	0.00195312
CSNK1D	1.3601	0.00195312	0.562681	0.00195312
CTNNA1	1.11637	0.00195312	-0.295143	>0.05
CTNNA3	1.76706	0.00195312	-1.548	>0.05
CTNNB1	1.09462	0.00195312	-0.495377	>0.05
DCK	1.46704	0.00195312	-0.437455	>0.05
DLG1	1.51272	0.00195312	-0.37032	>0.05
DLG2	1.53434	0.00195312	1.77317	0.00195312
DLG3	2.12056	0.00195312	1.07997	0.00195312
DLG4	1.32958	0.00195312	1.3847	0.00195312
DVL1	1.95992	0.00195312	0.681029	0.00195312
DVL2	1.29652	0.00195312	0.12788	>0.05
DVL3	1.45476	0.00195312	0.268012	0.0195312
FBXW11	1.47962	0.00195312	-0.119203	>0.05
FGF1	2.00627	0.00195312	-0.481933	>0.05
FRMD1	1.75743	0.00195312	2.32819	0.00195312
FRMD6	1.69295	0.00195312	0.752149	0.0195312
FZD1	0.870365	0.00195312	0.41283	>0.05
FZD10	-0.347923	>0.05	1.96347	0.0195312
FZD2	0.282064	0.00195312	-0.185734	>0.05
FZD3	1.01238	0.00195312	0.0469975	>0.05
FZD4	1.15738	0.00195312	0.343754	0.0195312
FZD5	1.91684	0.00195312	-1.20011	>0.05
FZD6	1.33217	0.00195312	-0.449373	>0.05
FZD7	1.92934	0.00195312	0.41417	0.0195312
FZD8	0.681434	0.00195312	-0.707075	>0.05
FZD9	3.03622	0.00195312	0.401741	0.0195312
GDF5	NaN	NaN	NaN	NaN
GDF6	2.33985	0.00195312	2.79998	0.00195312
GDF7	NaN	NaN	NaN	NaN
GLI2	1.3375	0.00195312	0.993895	0.0195312
GSK3B	1.34242	0.00195312	-0.445347	>0.05
ID1	NaN	NaN	NaN	NaN
ID2	1.11425	0.00195312	2.05531	0.00195312
ITGB2	0.965101	0.00195312	1.78118	0.00195312
LATS1	1.58231	0.00195312	0.194878	>0.05
LATS2	1.3982	0.00195312	-0.174747	>0.05
LEF1	1.24917	0.00195312	1.63106	0.00195312
LIMD1	1.63653	0.00195312	-0.10396	>0.05
LLGL1	1.04006	0.00195312	0.616709	0.00195312
LLGL2	1.40088	0.00195312	1.75861	0.00195312
MOB1A	1.13389	0.00195312	0.605138	0.0195312
MPP5	1.55168	0.00195312	-0.459642	>0.05
MYC	1.87564	0.00195312	2.16678	0.00195312
NF2	1.00346	0.00195312	-0.513424	>0.05
PARD3	1.52847	0.00195312	0.16028	0.0195312
PARD6A	1.34273	0.00195312	0.177661	>0.05
PARD6B	0.00602379	>0.05	0.8332	0.0195312
PARD6G	0.580225	0.00195312	0.853996	0.00195312
PATJ	1.55767	0.00195312	-0.0108018	>0.05
PPP1CA	NaN	NaN	NaN	NaN
PPP1CB	1.25485	0.00195312	-0.0914046	>0.05
PPP1CC	0.900067	0.00195312	-0.144258	>0.05
PPP2CA	1.03789	0.00195312	0.19107	>0.05
PPP2CB	1.18035	0.00195312	-0.018485	>0.05
PPP2R1A	0.868638	0.00195312	0.150398	>0.05
PPP2R1B	1.50247	0.00195312	0.608544	0.00195312
PPP2R2A	1.20646	0.00195312	0.0855757	>0.05
PPP2R2B	1.44503	0.00195312	0.441598	0.0195312
PPP2R2C	0.854021	0.00195312	0.354255	>0.05
PRKCI	1.09991	0.00195312	0.0703252	>0.05
PRKCZ	2.63705	0.00195312	2.77578	0.00195312
RASSF1	1.00478	0.00195312	1.76892	0.00195312
RASSF6	NaN	NaN	NaN	NaN
SAV1	1.15779	0.00195312	-0.160614	>0.05
SCRIB	1.21475	0.00195312	0.0945469	>0.05
SERPINE1	0.659103	0.00195312	2.18905	0.00195312
SMAD1	1.2675	0.00195312	-0.0929321	>0.05
SMAD2	1.08975	0.00195312	-0.0135813	>0.05
SMAD3	0.921435	0.00195312	0.126883	>0.05
SMAD4	1.2497	0.00195312	-0.184868	>0.05
SMAD7	1.71311	0.00195312	1.16322	0.00195312
SNAI2	1.034	0.00195312	0.775201	0.00195312
SOX2	NaN	NaN	NaN	NaN
STK3	1.08694	0.00195312	0.602163	0.00195312
TCF7	1.07545	0.00195312	1.81139	0.00195312
TCF7L1	1.47195	0.00195312	0.692392	0.00195312
TCF7L2	1.91129	0.00195312	0.538607	0.00195312
TEAD1	1.60312	0.00195312	-1.56167	>0.05
TEAD2	1.2829	0.00195312	0.163342	>0.05
TEAD3	1.9576	0.00195312	0.109532	>0.05
TEAD4	1.45134	0.00195312	-0.171888	>0.05
TGFB1	1.20161	0.00195312	0.852809	0.00195312
TGFB2	1.2196	0.00195312	-0.128363	>0.05
TGFB3	1.28273	0.00195312	0.89631	0.00195312
TGFBR1	1.27995	0.00195312	0.400973	0.0195312
TGFBR2	0.911622	0.00195312	0.240472	>0.05
TP53BP2	1.52916	0.00195312	-0.242583	>0.05
TP73	2.074	0.00195312	1.90689	0.00195312
WNT10A	NaN	NaN	NaN	NaN
WNT10B	1.47681	0.00195312	2.23919	0.00195312
WNT11	1.46681	0.00195312	1.00278	0.00195312
WNT16	NaN	NaN	NaN	NaN
WNT2	0.740297	0.00195312	1.0679	0.0195312
WNT2B	2	0.00195312	1.03562	0.00195312
WNT3	0.915608	0.00195312	0.10497	>0.05
WNT3A	NaN	NaN	NaN	NaN
WNT5A	1.74363	0.00195312	0.719344	0.0195312
WNT6	0.906891	0.00195312	2.36026	0.00195312
WNT7A	NaN	NaN	NaN	NaN
WNT7B	NaN	NaN	NaN	NaN
WNT8A	NaN	NaN	NaN	NaN
WNT8B	-0.906891	>0.05	1.09954	0.00195312
WNT9A	0.911608	0.00195312	-0.204587	>0.05
WNT9B	0.993243	0.00195312	0.300568	>0.05
WTIP	1.38142	0.00195312	0.494697	0.00195312
WWC1	0.624301	0.0195312	-0.291728	>0.05
WWTR1	1.57287	0.00195312	-0.669304	>0.05
YAP1	1.23012	0.00195312	-0.0459538	>0.05
YWHAH	1.45117	0.00195312	-0.024695	>0.05
YWHAQ	0.759528	0.00195312	0.0740318	>0.05
YWHAZ	1.12891	0.00195312	0.589166	0.0195312
