# Supplementary material for: Identifying the key regulators that promote cell-cycle activity in the hearts of early neonatal pigs after myocardial injury
Source: PLoS One. 2020 Jul 30;15(7):e0232963. doi: 10.1371/journal.pone.0232963 (PMC7392272; doi:10.1371/journal.pone.0232963)
Supplement: S1 File — (ZIP) [file pone.0232963.s002.zip › Supporting information - Figure 3 gene statistics.xlsx]

## Sheet: Sheet1
Gene	Log2FC, postnatal day 7	pValue, postnatal day 7	Log2FC, postnatal day 28	pValue, postnatal day 28
ACOX1	1.09961	0.00195312	-0.192124	>0.05
ACOX3	1.38816	0.00195312	-0.152478	>0.05
ADCY1	NaN	NaN	NaN	NaN
ADCY10	NaN	NaN	NaN	NaN
ADCY2	1.48543	0.00195312	-0.361926	>0.05
ADCY3	0.844357	0.00195312	0.27177	>0.05
ADCY4	1.28014	0.00195312	0.458011	0.00195312
ADCY5	1.51488	0.00195312	-0.601887	>0.05
ADCY6	1.61363	0.00195312	-0.67142	>0.05
ADCY7	1.08445	0.00195312	0.558625	0.0195312
ADCY8	0.346035	0.00195312	-0.497109	>0.05
ADCY9	1.55666	0.00195312	0.0083182	>0.05
ADCYAP1	NaN	NaN	NaN	NaN
ADCYAP1R1	2.18085	0.00195312	1.02072	0.0195312
ADORA1	0.102628	>0.05	-1.40829	>0.05
ADORA2A	0.795037	0.00195312	-0.392638	>0.05
ADRB1	1.07284	0.00195312	-1.14732	>0.05
ADRB2	0.878321	0.00195312	0.281771	0.0195312
AFDN	1.57005	0.00195312	-0.283833	>0.05
AKT2	1.61976	0.00195312	0.183885	0.0195312
AKT3	1.36819	0.00195312	0.488873	0.00195312
AMH	NaN	NaN	NaN	NaN
ARAP3	1.11823	0.00195312	0.595402	0.00195312
ATP1A1	1.50477	0.00195312	-0.789921	>0.05
ATP1A2	0.994872	0.00195312	0.294528	0.0195312
ATP1B1	1.67413	0.00195312	-0.307298	>0.05
ATP1B2	1.62289	0.00195312	0.379479	0.00195312
ATP1B4	1.37802	0.00195312	-1.11613	>0.05
ATP2A1	2.152	0.00195312	1.16993	0.00195312
ATP2A2	1.40865	0.00195312	-0.505027	>0.05
ATP2A3	1.10813	0.00195312	0.912255	0.0195312
ATP2B1	1.71681	0.00195312	0.505232	0.00195312
ATP2B2	1.70044	0.00195312	0.568284	0.0195312
ATP2B3	2.0268	0.00195312	-0.37496	>0.05
ATP2B4	1.40834	0.00195312	0.113929	>0.05
BAD	1.06813	0.00195312	0.380754	0.0195312
BDNF	1.63227	0.00195312	1.41895	0.0195312
BRAF	1.5232	0.00195312	-0.130282	>0.05
CACNA1C	1.50687	0.00195312	-0.658352	>0.05
CACNA1D	2.49354	0.00195312	0.162271	>0.05
CACNA1F	1.33184	0.00195312	-1.58496	>0.05
CACNA1S	4.39232	0.00195312	0.825971	0.00195312
CALM1	1.04265	0.00195312	0.339927	0.0195312
CALM3	0.859713	0.00195312	-0.211029	>0.05
CALML4	0.615234	0.00195312	1.41358	0.00195312
CALML5	1.72247	0.00195312	-0.128733	>0.05
CAMK2A	1.33061	0.00195312	-0.910729	>0.05
CAMK2B	2.08743	0.00195312	-0.282544	>0.05
CAMK2D	1.9399	0.00195312	-0.881392	>0.05
CAMK2G	1.40711	0.00195312	-0.117479	>0.05
CAMK4	1.42146	0.00195312	0.847997	0.0195312
CFTR	0.950865	0.00195312	-1.19621	>0.05
CGA	NaN	NaN	NaN	NaN
CHRM2	1.94179	0.00195312	-0.926652	>0.05
CNGA2	NaN	NaN	NaN	NaN
CNGA3	NaN	NaN	NaN	NaN
CNGA4	0.356144	0.0195312	0.638205	0.0195312
CNGB3	NaN	NaN	NaN	NaN
CREB1	1.64265	0.00195312	0.143862	>0.05
CREB3	1.66761	0.00195312	0.382297	0.0195312
CREB3L1	1.41305	0.00195312	1.26084	0.00195312
CREB3L2	1.17559	0.00195312	0.449818	0.0195312
CREB3L3	1.33703	0.00195312	0.242857	>0.05
CREB3L4	0.451379	0.0195312	0.529467	0.0195312
CREB5	1.58	0.00195312	0.136936	>0.05
CREBBP	1.22024	0.00195312	0.0213206	>0.05
DRD1	2.85798	0.00195312	1.63227	0.00195312
DRD2	0.781105	0.0195312	-0.625397	>0.05
DRD5	NaN	NaN	NaN	NaN
EDN1	1.01857	0.00195312	1.09326	0.00195312
EDN2	NaN	NaN	NaN	NaN
EDN3	NaN	NaN	NaN	NaN
EDNRA	1.20754	0.00195312	-0.57912	>0.05
EP300	1.53756	0.00195312	0.0669181	>0.05
F2R	0.813948	0.00195312	-0.866574	>0.05
FFAR2	0.4267	0.0195312	2.71839	0.00195312
FOS	3.73193	0.00195312	5.36596	0.00195312
FSHB	0	>0.05	-0.666263	>0.05
FSHR	NaN	NaN	NaN	NaN
GABBR1	2.28485	0.00195312	1.27296	0.00195312
GABBR2	NaN	NaN	NaN	NaN
GCG	NaN	NaN	NaN	NaN
GHRL	NaN	NaN	NaN	NaN
GHSR	-0.222392	>0.05	0.963474	0.00195312
GIP	NaN	NaN	NaN	NaN
GIPR	1.85798	0.0195312	0.584963	0.0195312
GLI1	0.605721	0.0195312	0	>0.05
GLI3	1.50401	0.00195312	1.06875	0.00195312
GLP1R	4.22525	0.00195312	2.41093	0.00195312
GNAI1	1.56116	0.00195312	-0.0432176	>0.05
GNAI2	0.957958	0.00195312	0.683129	0.00195312
GNAI3	1.13513	0.00195312	0.441964	0.00195312
GNAS	1.53959	0.00195312	0.218278	>0.05
GPR119	NaN	NaN	NaN	NaN
GRIA1	-1.05786	>0.05	-1.70157	>0.05
GRIA2	NaN	NaN	NaN	NaN
GRIA3	2.13913	0.00195312	-0.124686	>0.05
GRIA4	3	0.00195312	1.37464	0.00195312
GRIN2A	1.74953	0.00195312	-0.0123686	>0.05
GRIN2B	NaN	NaN	NaN	NaN
GRIN2C	NaN	NaN	NaN	NaN
GRIN2D	3.67243	0.00195312	1.77761	0.00195312
GRIN3A	2.32193	0.00195312	2.31431	0.00195312
GRIN3B	1.33703	0.00195312	2.06496	0.00195312
HCAR1	0.371969	>0.05	3.70834	0.00195312
HCN2	1.908	0.00195312	0.88937	0.00195312
HCN4	1.64245	0.00195312	1.05445	0.0195312
HHIP	-0.604071	>0.05	1.41504	0.00195312
HTR1A	NaN	NaN	NaN	NaN
HTR1E	NaN	NaN	NaN	NaN
HTR1F	NaN	NaN	NaN	NaN
HTR4	0.950588	0.00195312	-1.26426	>0.05
HTR6	NaN	NaN	NaN	NaN
LIPE	1.31052	0.00195312	-0.200029	>0.05
MAP2K1	1.31319	0.00195312	-0.147813	>0.05
MAP2K2	1.08539	0.00195312	0.0417986	>0.05
MAPK1	1.1524	0.00195312	-0.158303	>0.05
MAPK10	1.32193	0.00195312	1.21011	0.00195312
MAPK3	1.20268	0.00195312	1.0821	0.00195312
MAPK8	1.09929	0.00195312	-0.393608	>0.05
MAPK9	1.52042	0.00195312	-0.0758563	>0.05
MC2R	NaN	NaN	NaN	NaN
MYL9	1.1753	0.00195312	-0.514273	>0.05
NFATC1	1.01175	0.00195312	0.950969	0.00195312
NFKB1	1.02306	0.00195312	0.117406	>0.05
NFKBIA	1.2361	0.00195312	1.57361	0.00195312
NPPA	3.31178	0.00195312	-0.163789	>0.05
NPR1	0.915412	0.00195312	0.706984	0.00195312
NPY	NaN	NaN	NaN	NaN
NPY1R	0.721024	0.00195312	-0.550869	>0.05
ORAI1	1.10306	0.00195312	0.113165	>0.05
OXT	NaN	NaN	NaN	NaN
OXTR	1.7688	0.00195312	0.28982	0.00195312
PAK1	1.10244	0.00195312	0.196692	>0.05
PDE10A	2.13711	0.00195312	-0.122256	>0.05
PDE3A	2.41346	0.00195312	-0.717898	>0.05
PDE3B	1.17641	0.00195312	-1.20654	>0.05
PDE4A	1.43599	0.00195312	-0.475974	>0.05
PDE4B	0.741538	0.00195312	-0.125572	>0.05
PDE4D	1.57052	0.00195312	0.360501	0.0195312
PIK3CA	1.20274	0.00195312	-0.309109	>0.05
PIK3CB	1.33846	0.00195312	-0.367933	>0.05
PIK3CD	1.13646	0.00195312	1.83137	0.00195312
PIK3R1	1.25674	0.00195312	-0.124296	>0.05
PIK3R3	1.11589	0.00195312	-0.313544	>0.05
PLCE1	1.29221	0.00195312	0.444156	0.0195312
PLD1	1.05525	0.00195312	-0.794255	>0.05
PLD2	1.43774	0.00195312	0.728185	0.00195312
PLN	1.29351	0.00195312	-0.00897079	>0.05
POMC	1.86158	0.00195312	1.31681	0.00195312
PPARA	2.08276	0.00195312	-1.11956	>0.05
PPP1CA	NaN	NaN	NaN	NaN
PPP1CB	1.25485	0.00195312	-0.0914046	>0.05
PPP1CC	0.900067	0.00195312	-0.144258	>0.05
PPP1R1B	2.50635	0.00195312	4.62388	0.00195312
PRKACA	1.24937	0.00195312	-0.307379	>0.05
PRKACB	1.15004	0.00195312	-0.975613	>0.05
PTCH1	0.870592	0.00195312	-0.107413	>0.05
PTGER2	1.12668	0.00195312	-0.216102	>0.05
PTGER3	0.41137	0.00195312	-0.739939	>0.05
RAC1	1.05908	0.00195312	0.503405	0.0195312
RAC2	0.846256	0.00195312	1.46436	0.0195312
RAC3	1.98326	0.00195312	0.463826	0.00195312
RAF1	1.43456	0.00195312	-0.178738	>0.05
RAP1A	0.957689	0.00195312	0.0199578	>0.05
RAP1B	1.00229	0.00195312	0.539982	0.00195312
RAPGEF3	1.02206	0.00195312	1.33893	0.00195312
RAPGEF4	1.08808	0.00195312	-0.0616171	>0.05
RELA	1.21543	0.00195312	0.608016	0.00195312
RHOA	0.956015	0.00195312	0.469828	0.00195312
ROCK1	1.47932	0.00195312	-0.248329	>0.05
ROCK2	1.70313	0.00195312	-0.60597	>0.05
RRAS	0.99532	0.00195312	0.621966	0.00195312
RYR2	1.55506	0.00195312	-1.40352	>0.05
SLC9A1	1.30107	0.00195312	0.235432	>0.05
SOX9	1.6923	0.00195312	1.03768	0.00195312
SST	NaN	NaN	NaN	NaN
SSTR1	NaN	NaN	NaN	NaN
SSTR5	NaN	NaN	NaN	NaN
SUCNR1	NaN	NaN	NaN	NaN
TIAM1	1.19882	0.00195312	2.58403	0.00195312
TNNI3	NaN	NaN	NaN	NaN
TSHB	NaN	NaN	NaN	NaN
TSHR	0.61891	0.0195312	2.05063	0.00195312
VAV1	1.00494	0.00195312	2.08788	0.00195312
VAV2	1.79128	0.00195312	0.0301156	>0.05
VIP	NaN	NaN	NaN	NaN
VIPR2	2.29956	0.00195312	1.12951	0.00195312
