# Supplementary material for: Identifying the key regulators that promote cell-cycle activity in the hearts of early neonatal pigs after myocardial injury
Source: PLoS One. 2020 Jul 30;15(7):e0232963. doi: 10.1371/journal.pone.0232963 (PMC7392272; doi:10.1371/journal.pone.0232963)
Supplement: S1 File — (ZIP) [file pone.0232963.s002.zip › Supporting information - Figure 5 gene statistics.xlsx]

## Sheet: Sheet1
Gene	Log2FC, postnatal day 7	pValue, postnatal day 7	Log2FC, postnatal day 28	pValue, postnatal day 28
ABL1	1.40127	0.00195312	0.680612	0.00195312
ABL2	2.5554	0.00195312	-0.487187	>0.05
AFDN	1.57005	0.00195312	-0.283833	>0.05
AKT2	1.61976	0.00195312	0.183885	0.0195312
AKT3	1.36819	0.00195312	0.488873	0.00195312
ANGPT1	-0.142679	>0.05	-1.14195	>0.05
ANGPT2	0.889585	0.00195312	-0.940907	>0.05
ANGPT4	1.34156	0.00195312	1.46531	0.00195312
ARF6	1.14334	0.00195312	0.278802	>0.05
BAD	1.06813	0.00195312	0.380754	0.0195312
BCL2L1	1.48976	0.00195312	0.305611	>0.05
BDNF	1.63227	0.00195312	1.41895	0.0195312
BRAP	1.13893	0.00195312	0.217244	>0.05
CALM1	1.04265	0.00195312	0.339927	0.0195312
CALM3	0.859713	0.00195312	-0.211029	>0.05
CALML4	0.615234	0.00195312	1.41358	0.00195312
CALML5	1.72247	0.00195312	-0.128733	>0.05
CDC42	1.18681	0.00195312	0.329177	0.0195312
CHUK	1.67685	0.00195312	-0.102108	>0.05
CSF1	1.03754	0.00195312	1.21836	0.00195312
CSF1R	1.02927	0.00195312	1.56407	0.00195312
EFNA1	0.822176	0.00195312	0.833409	0.00195312
EFNA2	1.01424	0.00195312	0.448956	0.0195312
EFNA3	1.63743	0.00195312	-1.04731	>0.05
EFNA4	1.80069	0.00195312	1.32193	0.0195312
EFNA5	1.36461	0.00195312	-0.410126	>0.05
EGF	1.18442	0.00195312	0.75946	0.0195312
EGFR	2.01017	0.00195312	0.672798	0.00195312
ELK1	1.46536	0.00195312	0.0881478	>0.05
EPHA2	1.15048	0.00195312	0.345727	>0.05
ETS1	1.45627	0.00195312	-0.156861	>0.05
ETS2	0.837408	0.00195312	0.84998	0.0195312
EXOC2	1.53775	0.00195312	0.270376	0.00195312
FASLG	1.06413	0.00195312	0.688056	0.0195312
FGF1	2.00627	0.00195312	-0.481933	>0.05
FGF10	NaN	NaN	NaN	NaN
FGF16	0.594454	0.0195312	-2.95056	>0.05
FGF17	NaN	NaN	NaN	NaN
FGF18	1.57484	0.00195312	0.917538	0.00195312
FGF19	NaN	NaN	NaN	NaN
FGF20	NaN	NaN	NaN	NaN
FGF21	NaN	NaN	NaN	NaN
FGF22	1.40742	0.00195312	-0.271128	>0.05
FGF23	0.736966	>0.05	Inf	0.00195312
FGF3	NaN	NaN	NaN	NaN
FGF4	NaN	NaN	NaN	NaN
FGF5	1.63048	0.00195312	-0.0384741	>0.05
FGF6	NaN	NaN	NaN	NaN
FGF8	NaN	NaN	NaN	NaN
FGF9	1.55414	0.00195312	-0.917538	>0.05
FGFR1	1.18228	0.00195312	0.0932301	>0.05
FGFR2	1.53157	0.00195312	4.8617	0.00195312
FGFR3	1.41571	0.00195312	1.74894	0.00195312
FGFR4	3.4034	0.00195312	1.99295	0.00195312
FLT1	1.46139	0.00195312	1.03019	0.0195312
FLT3	0.371969	0.0195312	0.678072	0.0195312
FLT4	0.661198	0.00195312	0.670003	0.00195312
FOXO4	2.61375	0.00195312	0.737628	0.0195312
GAB1	1.35434	0.00195312	-0.459846	>0.05
GAB2	1.65042	0.00195312	0.594083	0.00195312
GALK2	0.794571	0.00195312	0.499233	0.0195312
GNB1	1.27408	0.00195312	0.448695	0.00195312
GNB2	1.03056	0.00195312	0.417985	0.00195312
GNB3	2.06113	0.00195312	-2.70898	>0.05
GNB4	1.53863	0.00195312	0.213818	>0.05
GNB5	0.792011	0.00195312	-0.845902	>0.05
GNG10	0.922783	0.00195312	1.14865	0.00195312
GNG11	0.503894	0.00195312	0.265289	>0.05
GNG12	1.02199	0.00195312	0.653835	0.00195312
GNG13	NaN	NaN	NaN	NaN
GNG2	1.03373	0.00195312	0.816793	0.0195312
GNG3	2.39428	0.00195312	1.43911	0.00195312
GNG4	1.32193	0.00195312	2.45943	0.00195312
GNG7	0.846812	0.00195312	-0.948483	>0.05
GNG8	3.22239	0.00195312	4.16993	0.00195312
GNGT1	NaN	NaN	NaN	NaN
GRB2	1.0822	0.00195312	0.0679536	>0.05
GRIN2A	1.74953	0.00195312	-0.0123686	>0.05
GRIN2B	NaN	NaN	NaN	NaN
HGF	1.35761	0.00195312	0.0901978	>0.05
HRAS	1.00694	0.00195312	0.363637	0.0195312
HTR7	0.65808	0.00195312	2.66469	0.00195312
IGF1	1.29968	0.00195312	1.0471	0.0195312
IGF1R	1.81871	0.00195312	-0.277083	>0.05
IKBKB	1.14545	0.00195312	0.34254	0.0195312
IKBKG	1.25949	0.00195312	0.123931	0.0195312
INS	NaN	NaN	NaN	NaN
INSR	1.53384	0.00195312	-0.639937	>0.05
KDR	1.32758	0.00195312	-0.0402626	>0.05
KIT	1.24683	0.00195312	0.475849	0.0195312
KITLG	1.37929	0.00195312	-0.081394	>0.05
KRAS	1.43336	0.00195312	0.0482393	>0.05
KSR1	1.71069	0.00195312	-0.198444	>0.05
KSR2	NaN	NaN	NaN	NaN
LAT	1.45086	0.00195312	0.263658	0.0195312
MAP2K1	1.31319	0.00195312	-0.147813	>0.05
MAP2K2	1.08539	0.00195312	0.0417986	>0.05
MAPK1	1.1524	0.00195312	-0.158303	>0.05
MAPK10	1.32193	0.00195312	1.21011	0.00195312
MAPK3	1.20268	0.00195312	1.0821	0.00195312
MAPK8	1.09929	0.00195312	-0.393608	>0.05
MAPK9	1.52042	0.00195312	-0.0758563	>0.05
MET	1.15666	0.00195312	1.12928	0.00195312
MRAS	1.06896	0.00195312	-1.04078	>0.05
NF1	1.79928	0.00195312	-0.350221	>0.05
NFKB1	1.02306	0.00195312	0.117406	>0.05
NGF	1.67935	0.00195312	0.103483	>0.05
NGFR	1.06333	0.00195312	1.86958	0.00195312
NRAS	0.974934	0.00195312	0.112131	>0.05
NTF3	2.05097	0.00195312	1.5044	0.00195312
NTF4	NaN	NaN	NaN	NaN
NTRK1	NaN	NaN	NaN	NaN
NTRK2	1.56828	0.00195312	-0.213972	>0.05
PAK1	1.10244	0.00195312	0.196692	>0.05
PAK2	1.34902	0.00195312	-0.223443	>0.05
PAK3	2.90787	0.00195312	0.0608321	>0.05
PAK4	1.38649	0.00195312	-0.497754	>0.05
PAK5	0.485427	0.0195312	0.777608	>0.05
PDGFA	1.22239	0.00195312	0.571745	0.0195312
PDGFC	0.558907	0.00195312	0.104251	>0.05
PDGFD	0.778295	0.00195312	0.0113254	>0.05
PDGFRA	1.29961	0.00195312	0.531482	0.0195312
PDGFRB	1.24663	0.00195312	0.707765	0.00195312
PIK3CA	1.20274	0.00195312	-0.309109	>0.05
PIK3CB	1.33846	0.00195312	-0.367933	>0.05
PIK3CD	1.13646	0.00195312	1.83137	0.00195312
PIK3R1	1.25674	0.00195312	-0.124296	>0.05
PIK3R3	1.11589	0.00195312	-0.313544	>0.05
PLA1A	1.75489	0.00195312	0.832629	0.00195312
PLA2G10	1.42321	0.00195312	-0.278156	>0.05
PLA2G12A	0.0801703	>0.05	0.152647	>0.05
PLA2G12B	NaN	NaN	NaN	NaN
PLA2G16	0.983386	0.00195312	-0.0909193	>0.05
PLA2G1B	NaN	NaN	NaN	NaN
PLA2G2D	1.40439	0.0195312	6.81378	0.00195312
PLA2G2E	NaN	NaN	NaN	NaN
PLA2G2F	NaN	NaN	NaN	NaN
PLA2G3	0.984893	0.00195312	-1.66879	>0.05
PLA2G4A	1.78561	0.00195312	-0.386863	>0.05
PLA2G4B	1.74009	0.00195312	0.629627	0.00195312
PLA2G4D	NaN	NaN	NaN	NaN
PLA2G4E	NaN	NaN	NaN	NaN
PLA2G4F	NaN	NaN	NaN	NaN
PLA2G5	NaN	NaN	NaN	NaN
PLA2G6	0.7735	0.00195312	-0.212085	>0.05
PLCE1	1.29221	0.00195312	0.444156	0.0195312
PLCG1	1.29275	0.00195312	0.291182	>0.05
PLCG2	1.25341	0.00195312	1.11908	0.00195312
PLD1	1.05525	0.00195312	-0.794255	>0.05
PLD2	1.43774	0.00195312	0.728185	0.00195312
PRKACA	1.24937	0.00195312	-0.307379	>0.05
PRKACB	1.15004	0.00195312	-0.975613	>0.05
PRKCA	1.33484	0.00195312	-0.533424	>0.05
PRKCB	0.776665	0.00195312	2.13799	0.00195312
PRKCG	0.36619	0.0195312	-1.41398	>0.05
PTPN11	1.42223	0.00195312	-0.650666	>0.05
RAB5A	1.12074	0.00195312	0.128018	>0.05
RAB5C	1.42839	0.00195312	0.767573	0.00195312
RAC1	1.05908	0.00195312	0.503405	0.0195312
RAC2	0.846256	0.00195312	1.46436	0.0195312
RAC3	1.98326	0.00195312	0.463826	0.00195312
RAF1	1.43456	0.00195312	-0.178738	>0.05
RALA	0.980041	0.00195312	-0.191443	>0.05
RALB	0.960809	0.00195312	0.180698	>0.05
RALBP1	1.17928	0.00195312	0.108643	>0.05
RAP1A	0.957689	0.00195312	0.0199578	>0.05
RAP1B	1.00229	0.00195312	0.539982	0.00195312
RAPGEF5	1.19859	0.00195312	-0.380319	>0.05
RASA1	1.61607	0.00195312	-0.200761	>0.05
RASA2	1.46107	0.00195312	0.909676	0.00195312
RASA3	1.05103	0.00195312	0.00900831	>0.05
RASAL1	3.03562	0.00195312	4.16555	0.00195312
RASAL2	1.16699	0.00195312	-0.378326	>0.05
RASAL3	0.915303	0.00195312	0.552419	0.0195312
RASGRF1	NaN	NaN	NaN	NaN
RASGRF2	1.88293	0.00195312	-0.0662623	>0.05
RASGRP1	1.11479	0.00195312	-0.511253	>0.05
RASGRP2	1.0543	0.00195312	0.676924	0.00195312
RASGRP3	1.51829	0.00195312	-0.082617	>0.05
RASGRP4	1.19907	0.00195312	1.8469	0.00195312
RASSF1	1.00478	0.00195312	1.76892	0.00195312
RASSF5	1.48875	0.00195312	1.48981	0.00195312
REL	1.43661	0.00195312	0.492044	0.00195312
RELA	1.21543	0.00195312	0.608016	0.00195312
RGL1	1.29402	0.00195312	0.57439	0.0195312
RGL2	3.37156	0.00195312	0.468904	0.00195312
RHOA	0.956015	0.00195312	0.469828	0.00195312
RIN1	1.26961	0.00195312	1.08746	0.00195312
RRAS	0.99532	0.00195312	0.621966	0.00195312
SHC1	1.13578	0.00195312	0.777301	0.00195312
SHC3	NaN	NaN	NaN	NaN
SHOC2	1.2065	0.00195312	0.328555	0.0195312
SOS1	1.57843	0.00195312	-0.225677	>0.05
SOS2	1.46962	0.00195312	-0.102357	>0.05
STK4	1.45181	0.00195312	0.572232	0.0195312
SYNGAP1	2.2939	0.00195312	0.949589	0.00195312
TBK1	1.27971	0.00195312	-0.207805	>0.05
TEK	1.09028	0.00195312	0.398263	0.0195312
TGFA	NaN	NaN	NaN	NaN
TIAM1	1.19882	0.00195312	2.58403	0.00195312
VEGFA	2.25483	0.00195312	-0.242694	>0.05
VEGFB	1.10136	0.00195312	-0.0798962	>0.05
VEGFC	1.272	0.00195312	0.100225	>0.05
VEGFD	0.0648083	>0.05	-1.57195	>0.05
ZAP70	0.469485	0.0195312	0.228397	>0.05
