# Supplementary material for: Identifying the key regulators that promote cell-cycle activity in the hearts of early neonatal pigs after myocardial injury
Source: PLoS One. 2020 Jul 30;15(7):e0232963. doi: 10.1371/journal.pone.0232963 (PMC7392272; doi:10.1371/journal.pone.0232963)
Supplement: S1 File — (ZIP) [file pone.0232963.s002.zip › Supporting information - figure 4 gene statistics.xlsx]

## Sheet: Sheet1
Gene	Log2FC, postnatal day 7	pValue, postnatal day 7	Log2FC, postnatal day 28	pValue, postnatal day 28
AKT2	1.61976	0.00195312	0.183885	0.0195312
AKT3	1.36819	0.00195312	0.488873	0.00195312
AOX1	1.18339	0.00195312	2.04993	0.00195312
BCL2L1	1.48976	0.00195312	0.305611	>0.05
CCND1	1.64597	0.00195312	-1.18122	>0.05
CCND2	1.73397	0.00195312	-0.0230262	>0.05
CCND3	1.11008	0.00195312	1.01006	0.00195312
CDKN1A	0.66013	0.00195312	0.945726	0.0195312
CISH	0.86882	0.00195312	0.384309	>0.05
CNTFR	0.937844	0.00195312	2.02857	0.00195312
CRADD	0.724561	0.00195312	-0.0950573	>0.05
CREBBP	1.22024	0.00195312	0.0213206	>0.05
CSF2	NaN	NaN	NaN	NaN
CSF2RB	0.916423	0.00195312	1.97092	0.00195312
CSF3	2.85244	0.00195312	1.01792	0.00195312
CSF3R	1.19388	0.00195312	3.75489	0.00195312
CTF1	2.02615	0.00195312	0.466589	0.0195312
EGF	1.18442	0.00195312	0.75946	0.0195312
EGFR	2.01017	0.00195312	0.672798	0.00195312
EP300	1.53756	0.00195312	0.0669181	>0.05
EPO	NaN	NaN	NaN	NaN
EPOR	NaN	NaN	NaN	NaN
FHL1	1.35996	0.00195312	-0.232486	>0.05
GFAP	0.470267	0.0195312	2.63011	0.00195312
GH1	NaN	NaN	NaN	NaN
GHR	1.06268	0.00195312	-0.618172	>0.05
GRB2	1.0822	0.00195312	0.0679536	>0.05
HRAS	1.00694	0.00195312	0.363637	0.0195312
IFN-ALPHA-13	NaN	NaN	NaN	NaN
IFN-ALPHA-15	0.263034	>0.05	1.22882	0.00195312
IFN-ALPHA-8	NaN	NaN	NaN	NaN
IFN-ALPHA-9	NaN	NaN	NaN	NaN
IFN-ALPHAOMEGA	NaN	NaN	NaN	NaN
IFN-OMEGA-3	Inf	0.00195312	2.90689	0.00195312
IFNA1	1.44057	0.00195312	0.584963	>0.05
IFNAR1	1.01841	0.00195312	0.0841257	>0.05
IFNB1	NaN	NaN	NaN	NaN
IFNE	NaN	NaN	NaN	NaN
IFNG	NaN	NaN	NaN	NaN
IFNGR1	0.897456	0.00195312	0.137504	>0.05
IFNGR2	0.652666	0.00195312	0.277332	>0.05
IFNK	NaN	NaN	NaN	NaN
IFNLR1	1.88753	0.00195312	1.23068	0.00195312
IL10	0.663951	0.00195312	3.01866	0.00195312
IL10RA	0.94834	0.00195312	1.42555	0.00195312
IL10RB	1.01498	0.00195312	0.932072	0.00195312
IL11	NaN	NaN	NaN	NaN
IL12A	NaN	NaN	NaN	NaN
IL12B	NaN	NaN	NaN	NaN
IL12RB1	1.10692	0.00195312	1.5025	0.00195312
IL12RB2	1.80952	0.00195312	-1.08597	>0.05
IL13	NaN	NaN	NaN	NaN
IL13RA1	1.24684	0.00195312	0.244847	0.0195312
IL13RA2	-0.526484	>0.05	-1.17844	>0.05
IL15	1.09954	0.00195312	-0.338687	>0.05
IL17D	1.39657	0.00195312	0.567569	0.0195312
IL19	NaN	NaN	NaN	NaN
IL2	NaN	NaN	NaN	NaN
IL20	NaN	NaN	NaN	NaN
IL20RA	-1.05889	>0.05	3.07682	0.00195312
IL20RB	1.09686	0.00195312	1.13093	0.00195312
IL21	NaN	NaN	NaN	NaN
IL21R	2.12996	0.00195312	3.96711	0.00195312
IL22	NaN	NaN	NaN	NaN
IL22RA1	NaN	NaN	NaN	NaN
IL22RA2	NaN	NaN	NaN	NaN
IL23A	NaN	NaN	NaN	NaN
IL23R	NaN	NaN	NaN	NaN
IL24	NaN	NaN	NaN	NaN
IL27RA	1.49814	0.00195312	0.841818	0.0195312
IL28B	NaN	NaN	NaN	NaN
IL29	2	0.00195312	3.01792	0.00195312
IL2RA	1.62189	0.00195312	0.588998	0.00195312
IL2RB	1.04958	0.00195312	-0.926422	>0.05
IL4	NaN	NaN	NaN	NaN
IL4R	1.10061	0.00195312	0.744905	0.00195312
IL5	1.20645	0.00195312	0.469485	>0.05
IL5RA	NaN	NaN	NaN	NaN
IL6	1	0.0195312	5.70044	0.00195312
IL6R	0.521048	0.00195312	0.441686	0.00195312
IL6ST	1.24781	0.00195312	0.0503632	>0.05
IL7	3.64386	0.00195312	3.0785	0.00195312
IL7R	0.965235	0.00195312	2.61471	0.00195312
IL9	NaN	NaN	NaN	NaN
IL9R	3.62449	0.00195312	1.72247	0.00195312
IRF9	1.58496	0.00195312	0.947533	0.0195312
JAK1	1.30775	0.00195312	0.332955	0.0195312
JAK2	1.25109	0.00195312	0.549975	0.00195312
JAK3	1.17131	0.00195312	2.67215	0.00195312
KDSR	1.01805	0.00195312	0.207608	>0.05
LEP	NaN	NaN	NaN	NaN
LEPR	-0.376148	>0.05	-0.211504	>0.05
LIF	1.38247	0.00195312	2.54768	0.00195312
MCL1	1.03495	0.00195312	0.0660566	>0.05
MPL	0.625805	0.00195312	-1.13588	>0.05
MTOR	1.11941	0.00195312	-0.346107	>0.05
MYC	1.87564	0.00195312	2.16678	0.00195312
OSM	1.58496	0.00195312	5.14568	0.00195312
OSMR	1.52666	0.00195312	1.9537	0.00195312
PDGFA	1.22239	0.00195312	0.571745	0.0195312
PDGFRA	1.29961	0.00195312	0.531482	0.0195312
PDGFRB	1.24663	0.00195312	0.707765	0.00195312
PIAS1	1.22355	0.00195312	-0.179875	>0.05
PIAS2	1.32409	0.00195312	-0.264458	>0.05
PIAS3	1.43154	0.00195312	0.363485	0.0195312
PIAS4	1.34052	0.00195312	0.292317	0.00195312
PIK3CA	1.20274	0.00195312	-0.309109	>0.05
PIK3CB	1.33846	0.00195312	-0.367933	>0.05
PIK3CD	1.13646	0.00195312	1.83137	0.00195312
PIK3R1	1.25674	0.00195312	-0.124296	>0.05
PIK3R3	1.11589	0.00195312	-0.313544	>0.05
PIM1	1.75128	0.00195312	1.76565	0.00195312
PRL	NaN	NaN	NaN	NaN
PRLR	1.98857	0.00195312	-0.866862	>0.05
PTPN11	1.42223	0.00195312	-0.650666	>0.05
PTPN2	NaN	NaN	NaN	NaN
PTPN6	1.08089	0.00195312	2.15469	0.00195312
RAF1	1.43456	0.00195312	-0.178738	>0.05
SOCS1	1.33078	0.00195312	1.15418	0.00195312
SOCS3	1.30186	0.00195312	3.39381	0.00195312
SOCS4	1.48185	0.00195312	-0.0664386	>0.05
SOCS5	1.44057	0.00195312	-0.0219965	>0.05
SOCS7	1.639	0.00195312	-0.352375	>0.05
SOS1	1.57843	0.00195312	-0.225677	>0.05
SOS2	1.46962	0.00195312	-0.102357	>0.05
STAM	1.17568	0.00195312	0.016475	>0.05
STAM2	1.31462	0.00195312	-0.169271	>0.05
STAT1	1.20755	0.00195312	0.107943	>0.05
STAT2	1.07555	0.00195312	0.917287	0.00195312
STAT3	1.48174	0.00195312	0.715833	0.00195312
STAT4	0.706269	0.0195312	1.08453	0.00195312
STAT5A	1.14501	0.00195312	0.609999	0.00195312
STAT5B	1.14046	0.00195312	0.142441	>0.05
STAT6	1.53571	0.00195312	0.514529	0.00195312
THPO	1.8314	0.00195312	1.65711	0.00195312
TYK2	1.54711	0.00195312	0.801924	0.00195312
