# Supplementary material for: Identifying the key regulators that promote cell-cycle activity in the hearts of early neonatal pigs after myocardial injury
Source: PLoS One. 2020 Jul 30;15(7):e0232963. doi: 10.1371/journal.pone.0232963 (PMC7392272; doi:10.1371/journal.pone.0232963)
Supplement: S1 File — (ZIP) [file pone.0232963.s002.zip › Supporting information - Figure 1 gene statistics.xlsx]

## Sheet: Sheet1
Gene	Log2FC, postnatal day 7	pValue, postnatal day 7	Log2FC, postnatal day 28	pValue, postnatal day 28
AKT1	NaN	NaN	NaN	NaN
AKT2	1.61976	0.00195312	0.183885	0.0195312
AKT3	1.36819	0.00195312	0.488873	0.00195312
ANGPT1	-0.142679	>0.05	-1.14195	>0.05
ANGPT2	0.889585	0.00195312	-0.940907	>0.05
ANGPT4	1.34156	0.00195312	1.46531	0.00195312
ARAF	1.17491	0.00195312	-0.373021	>0.05
AREG	0.188445	>0.05	4.13212	0.00195312
ARRB1	0.993492	0.00195312	0.743446	0.0195312
ARRB2	0.821618	0.00195312	1.53001	0.00195312
ATF2	1.2171	0.00195312	0.158827	>0.05
ATF4	1.26682	0.00195312	1.71053	0.00195312
BDNF	1.63227	0.00195312	1.41895	0.0195312
BRAF	1.5232	0.00195312	-0.130282	>0.05
CACNA1A	1.22239	0.00195312	-1.06871	>0.05
CACNA1B	NaN	NaN	NaN	NaN
CACNA1C	1.50687	0.00195312	-0.658352	>0.05
CACNA1D	2.49354	0.00195312	0.162271	>0.05
CACNA1E	1.31797	0.00195312	-0.481533	>0.05
CACNA1F	1.33184	0.00195312	-1.58496	>0.05
CACNA1G	1.71282	0.00195312	0.994667	0.0195312
CACNA1H	1.95744	0.00195312	2.05136	0.00195312
CACNA1I	-0.866733	>0.05	2.43296	0.00195312
CACNA1S	4.39232	0.00195312	0.825971	0.00195312
CACNA2D1	1.08356	0.00195312	-0.782019	>0.05
CACNA2D2	1.44801	0.00195312	1.6513	0.00195312
CACNA2D3	2.20033	0.00195312	2.91643	0.00195312
CACNA2D4	NaN	NaN	NaN	NaN
CACNB1	1.31862	0.00195312	0.77388	0.00195312
CACNB2	1.24235	0.00195312	-0.74434	>0.05
CACNB3	0.741612	0.00195312	0.919382	0.00195312
CACNB4	2.18442	0.00195312	0.201634	>0.05
CACNG1	NaN	NaN	NaN	NaN
CACNG2	NaN	NaN	NaN	NaN
CACNG3	NaN	NaN	NaN	NaN
CACNG4	1.59474	0.00195312	-0.678072	>0.05
CACNG5	NaN	NaN	NaN	NaN
CACNG6	1.33024	0.00195312	-0.232153	>0.05
CACNG7	3.74416	0.00195312	4.14568	0.00195312
CACNG8	1.76553	0.00195312	2.24793	0.00195312
CASP3	0.75027	0.00195312	-0.411136	>0.05
CD14	0.632716	0.00195312	2.37863	0.00195312
CDC25B	1.74321	0.00195312	0.416881	0.00195312
CDC42	1.18681	0.00195312	0.329177	0.0195312
CHUK	1.67685	0.00195312	-0.102108	>0.05
CRK	1.24499	0.00195312	0.43432	0.0195312
CRKL	1.36811	0.00195312	0.233383	0.0195312
CSF1	1.03754	0.00195312	1.21836	0.00195312
CSF1R	1.02927	0.00195312	1.56407	0.00195312
DAXX	1.43313	0.00195312	0.627356	0.00195312
DDIT3	1.06175	0.00195312	1.00288	0.00195312
DKFZp686G14213	NaN	NaN	NaN	NaN
DKFZp686J04131	NaN	NaN	NaN	NaN
DKFZp686K0257	NaN	NaN	NaN	NaN
DKFZp686M02159	NaN	NaN	NaN	NaN
DKFZp781H1715	NaN	NaN	NaN	NaN
DUSP1	2.26877	0.00195312	2.18707	0.00195312
DUSP10	1.50299	0.00195312	1.164	0.00195312
DUSP16	1.26516	0.00195312	-0.148414	>0.05
DUSP2	1.23532	0.00195312	1.38835	0.00195312
DUSP3	1.33008	0.00195312	-0.319919	>0.05
DUSP4	1.08188	0.00195312	1.27518	0.00195312
DUSP5	1.16943	0.00195312	2.45876	0.00195312
DUSP6	1.06898	0.00195312	0.500657	0.0195312
DUSP7	1.21404	0.00195312	-0.30707	>0.05
DUSP8	0.819882	0.00195312	-0.983103	>0.05
DUSP9	NaN	NaN	NaN	NaN
ECSIT	0.550291	0.00195312	-0.763112	>0.05
EFNA1	0.822176	0.00195312	0.833409	0.00195312
EFNA2	1.01424	0.00195312	0.448956	0.0195312
EFNA3	1.63743	0.00195312	-1.04731	>0.05
EFNA4	1.80069	0.00195312	1.32193	0.0195312
EFNA5	1.36461	0.00195312	-0.410126	>0.05
EGF	1.18442	0.00195312	0.75946	0.0195312
EGFR	2.01017	0.00195312	0.672798	0.00195312
ELK1	1.46536	0.00195312	0.0881478	>0.05
ELK4	1.90408	0.00195312	-0.546407	>0.05
EPHA2	1.15048	0.00195312	0.345727	>0.05
ERBB2	1.36303	0.00195312	-0.0650097	>0.05
ERBB3	1.04958	0.00195312	2.19364	0.00195312
ERBB4	2.43448	0.00195312	-2.58117	>0.05
EREG	0.171953	>0.05	0.214594	>0.05
EVI1	NaN	NaN	NaN	NaN
FAS	1.0545	0.00195312	0.104791	>0.05
FASLG	1.06413	0.00195312	0.688056	0.0195312
FGF1	2.00627	0.00195312	-0.481933	>0.05
FGF10	NaN	NaN	NaN	NaN
FGF16	0.594454	0.0195312	-2.95056	>0.05
FGF17	NaN	NaN	NaN	NaN
FGF18	1.57484	0.00195312	0.917538	0.00195312
FGF19	NaN	NaN	NaN	NaN
FGF2	1.50645	0.00195312	1.11028	0.00195312
FGF20	NaN	NaN	NaN	NaN
FGF21	NaN	NaN	NaN	NaN
FGF22	1.40742	0.00195312	-0.271128	>0.05
FGF23	0.736966	>0.05	Inf	0.00195312
FGF3	NaN	NaN	NaN	NaN
FGF4	NaN	NaN	NaN	NaN
FGF5	1.63048	0.00195312	-0.0384741	>0.05
FGF6	NaN	NaN	NaN	NaN
FGF7	NaN	NaN	NaN	NaN
FGF8	NaN	NaN	NaN	NaN
FGF9	1.55414	0.00195312	-0.917538	>0.05
FGFR1	1.18228	0.00195312	0.0932301	>0.05
FGFR2	1.53157	0.00195312	4.8617	0.00195312
FGFR3	1.41571	0.00195312	1.74894	0.00195312
FGFR4	3.4034	0.00195312	1.99295	0.00195312
FLNA	1.70079	0.00195312	0.895222	0.00195312
FLNB	1.25951	0.00195312	0.166073	>0.05
FLNC	1.63469	0.00195312	-0.427694	>0.05
FLT1	1.46139	0.00195312	1.03019	0.0195312
FLT3	0.371969	0.0195312	0.678072	0.0195312
FLT3LG	1.4634	0.00195312	1.39992	0.00195312
FLT4	0.661198	0.00195312	0.670003	0.00195312
FOS	3.73193	0.00195312	5.36596	0.00195312
GADD45A	0.319292	0.00195312	0.322317	0.0195312
GADD45B	0.836803	0.00195312	2.24749	0.00195312
GADD45G	1.17304	0.00195312	0.591142	0.00195312
GNA12	1.27026	0.00195312	-0.229512	>0.05
GNG12	1.02199	0.00195312	0.653835	0.00195312
GRB2	1.0822	0.00195312	0.0679536	>0.05
HEL-S-102	NaN	NaN	NaN	NaN
HEL-S-31	NaN	NaN	NaN	NaN
HEL-S-72p	NaN	NaN	NaN	NaN
HGF	1.35761	0.00195312	0.0901978	>0.05
HRAS	1.00694	0.00195312	0.363637	0.0195312
HSPA1A	NaN	NaN	NaN	NaN
HSPA1B	NaN	NaN	NaN	NaN
HSPA1L	1.80735	0.00195312	-0.178863	>0.05
HSPA2	0.536331	0.00195312	-0.10392	>0.05
HSPA6	NaN	NaN	NaN	NaN
HSPA8	1.21249	0.00195312	-0.605608	>0.05
HSPB1	1.7912	0.00195312	-0.0464362	>0.05
IGF1	1.29968	0.00195312	1.0471	0.0195312
IGF1R	1.81871	0.00195312	-0.277083	>0.05
IGF2	NaN	NaN	NaN	NaN
IKBKB	1.14545	0.00195312	0.34254	0.0195312
IKBKG	1.25949	0.00195312	0.123931	0.0195312
IL1A	-0.917538	>0.05	2.81592	0.00195312
IL1B	NaN	NaN	NaN	NaN
IL1R1	1.49121	0.00195312	1.01064	0.00195312
IL1RAP	-0.0904492	>0.05	1.16615	0.0195312
INS	NaN	NaN	NaN	NaN
INSR	1.53384	0.00195312	-0.639937	>0.05
IRAK1	1.6237	0.00195312	0.247093	0.0195312
IRAK4	1.06289	0.00195312	0.661511	0.00195312
JUN	NaN	NaN	NaN	NaN
JUND	1.55843	0.00195312	1.23877	0.00195312
KDR	1.32758	0.00195312	-0.0402626	>0.05
KIT	1.24683	0.00195312	0.475849	0.0195312
KITLG	1.37929	0.00195312	-0.081394	>0.05
KRAS	1.43336	0.00195312	0.0482393	>0.05
LAMTOR3	1.02431	0.00195312	0.0825446	>0.05
MAP2K1	1.31319	0.00195312	-0.147813	>0.05
MAP2K2	1.08539	0.00195312	0.0417986	>0.05
MAP2K3	1.16373	0.00195312	0.218774	0.0195312
MAP2K4	1.36659	0.00195312	-0.288533	>0.05
MAP2K5	1.00502	0.00195312	0.359778	0.0195312
MAP2K6	0.929447	0.00195312	-0.808182	>0.05
MAP2K7	1.41612	0.00195312	-0.0370233	>0.05
MAP3K1	1.27804	0.00195312	0.617376	0.0195312
MAP3K11	0.95643	0.00195312	0.32521	0.00195312
MAP3K12	1.12092	0.00195312	1.3493	0.00195312
MAP3K13	1.68274	0.00195312	-0.15932	>0.05
MAP3K14	1.28682	0.00195312	0.949727	0.00195312
MAP3K2	2.67938	0.00195312	-0.638105	>0.05
MAP3K20	1.26633	0.00195312	-0.622587	>0.05
MAP3K3	1.10865	0.00195312	-0.0208051	>0.05
MAP3K4	1.55643	0.00195312	0.0293142	>0.05
MAP3K5	0.682191	0.00195312	-1.09016	>0.05
MAP3K6	1.08579	0.00195312	0.932886	0.00195312
MAP3K7	1.3825	0.00195312	-0.0805784	>0.05
MAP3K7IP1	NaN	NaN	NaN	NaN
MAP3K8	0.43508	0.0195312	0.803244	0.00195312
MAP4K1	1.33797	0.00195312	2.59684	0.00195312
MAP4K2	1.73539	0.00195312	1.08197	0.00195312
MAP4K3	1.59457	0.00195312	0.0832521	>0.05
MAP4K4	1.28803	0.00195312	-0.567046	>0.05
MAPK1	1.1524	0.00195312	-0.158303	>0.05
MAPK10	1.32193	0.00195312	1.21011	0.00195312
MAPK11	1.72923	0.00195312	0.115189	>0.05
MAPK12	1.1934	0.00195312	0.0172696	>0.05
MAPK13	0.838719	0.00195312	1.70232	0.00195312
MAPK14	1.39724	0.00195312	-0.341804	>0.05
MAPK3	1.20268	0.00195312	1.0821	0.00195312
MAPK7	1.29632	0.00195312	0.303205	0.0195312
MAPK8	1.09929	0.00195312	-0.393608	>0.05
MAPK8IP1	1.57165	0.00195312	1.46969	0.00195312
MAPK8IP2	NaN	NaN	NaN	NaN
MAPK8IP3	1.41245	0.00195312	0.269884	0.00195312
MAPK9	1.52042	0.00195312	-0.0758563	>0.05
MAPKAPK2	1.47474	0.00195312	-0.298883	>0.05
MAPKAPK3	1.36806	0.00195312	0.0604037	>0.05
MAPKAPK5	1.5147	0.00195312	0.421787	0.0195312
MAPT	1.60295	0.00195312	-1.2595	>0.05
MAX	1.16542	0.00195312	0.699772	0.00195312
MECOM	1.56663	0.00195312	-0.152161	>0.05
MEF2C	1.39178	0.00195312	-0.463745	>0.05
MET	1.15666	0.00195312	1.12928	0.00195312
MKNK1	1.02171	0.00195312	-0.0738132	>0.05
MKNK2	1.19946	0.00195312	0.484422	0.0195312
MRAS	1.06896	0.00195312	-1.04078	>0.05
MYC	1.87564	0.00195312	2.16678	0.00195312
MYD88	0.659648	0.00195312	1.70083	0.00195312
NF1	1.79928	0.00195312	-0.350221	>0.05
NFATC1	1.01175	0.00195312	0.950969	0.00195312
NFATC3	1.6641	0.00195312	-0.582135	>0.05
NFKB1	1.02306	0.00195312	0.117406	>0.05
NFKB2	1.54797	0.00195312	1.02115	0.00195312
NGF	1.67935	0.00195312	0.103483	>0.05
NGFR	1.06333	0.00195312	1.86958	0.00195312
NLK	1.69391	0.00195312	-0.40262	>0.05
NR4A1	3.92175	0.00195312	3.81688	0.00195312
NRAS	0.974934	0.00195312	0.112131	>0.05
NTF3	2.05097	0.00195312	1.5044	0.00195312
NTF4	NaN	NaN	NaN	NaN
NTF5	NaN	NaN	NaN	NaN
NTRK1	NaN	NaN	NaN	NaN
NTRK2	1.56828	0.00195312	-0.213972	>0.05
PAK1	1.10244	0.00195312	0.196692	>0.05
PAK2	1.34902	0.00195312	-0.223443	>0.05
PDGFA	1.22239	0.00195312	0.571745	0.0195312
PDGFB	1.06483	0.00195312	0.186072	>0.05
PDGFC	0.558907	0.00195312	0.104251	>0.05
PDGFD	0.778295	0.00195312	0.0113254	>0.05
PDGFRA	1.29961	0.00195312	0.531482	0.0195312
PDGFRB	1.24663	0.00195312	0.707765	0.00195312
PGF	1.07989	0.00195312	-0.101671	>0.05
PLA2G4A	1.78561	0.00195312	-0.386863	>0.05
PLA2G4B	1.74009	0.00195312	0.629627	0.00195312
PLA2G4C	NaN	NaN	NaN	NaN
PLA2G4D	NaN	NaN	NaN	NaN
PLA2G4E	NaN	NaN	NaN	NaN
PLA2G4F	NaN	NaN	NaN	NaN
PPM1A	1.34864	0.00195312	0.0470226	>0.05
PPM1B	1.3756	0.00195312	-0.229503	>0.05
PPP3CA	1.1074	0.00195312	0.574668	0.00195312
PPP3CB	NaN	NaN	NaN	NaN
PPP3CC	1.53073	0.00195312	0.278192	>0.05
PPP3R1	NaN	NaN	NaN	NaN
PPP3R2	NaN	NaN	NaN	NaN
PPP5C	1.0642	0.00195312	-0.497771	>0.05
PPP5D1	NaN	NaN	NaN	NaN
PRKACA	1.24937	0.00195312	-0.307379	>0.05
PRKACB	1.15004	0.00195312	-0.975613	>0.05
PRKACG	NaN	NaN	NaN	NaN
PRKCA	1.33484	0.00195312	-0.533424	>0.05
PRKCB	0.776665	0.00195312	2.13799	0.00195312
PRKCG	0.36619	0.0195312	-1.41398	>0.05
PTPN5	NaN	NaN	NaN	NaN
PTPN7	1.40082	0.00195312	0.389771	0.0195312
PTPRR	0.0605415	>0.05	-0.560088	>0.05
RAC1	1.05908	0.00195312	0.503405	0.0195312
RAC2	0.846256	0.00195312	1.46436	0.0195312
RAC3	1.98326	0.00195312	0.463826	0.00195312
RAF1	1.43456	0.00195312	-0.178738	>0.05
RAP1A	0.957689	0.00195312	0.0199578	>0.05
RAP1B	1.00229	0.00195312	0.539982	0.00195312
RAPGEF2	1.7391	0.00195312	-0.642473	>0.05
RASA1	1.61607	0.00195312	-0.200761	>0.05
RASA2	1.46107	0.00195312	0.909676	0.00195312
RASGRF1	NaN	NaN	NaN	NaN
RASGRF2	1.88293	0.00195312	-0.0662623	>0.05
RASGRP1	1.11479	0.00195312	-0.511253	>0.05
RASGRP2	1.0543	0.00195312	0.676924	0.00195312
RASGRP3	1.51829	0.00195312	-0.082617	>0.05
RASGRP4	1.19907	0.00195312	1.8469	0.00195312
RELA	1.21543	0.00195312	0.608016	0.00195312
RELB	1.44893	0.00195312	1.4604	0.00195312
RPS6KA1	0.904369	0.00195312	1.49279	0.00195312
RPS6KA2	0.984846	0.00195312	-0.322651	>0.05
RPS6KA3	1.45205	0.00195312	0.108004	>0.05
RPS6KA4	1.10598	0.00195312	0.492192	0.0195312
RPS6KA5	0.880693	0.00195312	-0.663841	>0.05
RPS6KA6	NaN	NaN	NaN	NaN
RRAS	0.99532	0.00195312	0.621966	0.00195312
RRAS2	NaN	NaN	NaN	NaN
SOS1	1.57843	0.00195312	-0.225677	>0.05
SOS2	1.46962	0.00195312	-0.102357	>0.05
SRF	2.03531	0.00195312	-0.767092	>0.05
STK3	1.08694	0.00195312	0.602163	0.00195312
STK4	1.45181	0.00195312	0.572232	0.0195312
STMN1	0.313043	0.0195312	-0.639529	>0.05
TAB1	1.01336	0.00195312	0.0495098	>0.05
TAB2	1.19706	0.00195312	-0.00556374	>0.05
TAOK1	1.99182	0.00195312	-0.623379	>0.05
TAOK2	1.46818	0.00195312	0.136637	>0.05
TAOK3	0.957076	0.00195312	0.367521	0.00195312
TEK	1.09028	0.00195312	0.398263	0.0195312
TGFA	NaN	NaN	NaN	NaN
TGFB1	1.20161	0.00195312	0.852809	0.00195312
TGFB2	1.2196	0.00195312	-0.128363	>0.05
TGFB3	1.28273	0.00195312	0.89631	0.00195312
TGFBR1	1.27995	0.00195312	0.400973	0.0195312
TGFBR2	0.911622	0.00195312	0.240472	>0.05
TNF	NaN	NaN	NaN	NaN
TNFA	NaN	NaN	NaN	NaN
TNFRSF1A	0.838304	0.00195312	0.870736	0.00195312
TNFSF6	NaN	NaN	NaN	NaN
TP53	0.946765	0.00195312	0.445133	0.0195312
TRADD	1.09468	0.00195312	0.970176	0.00195312
TRAF2	1.24012	0.00195312	0.380208	0.00195312
TRAF6	0.681779	0.00195312	-0.703097	>0.05
VEGF	NaN	NaN	NaN	NaN
VEGFA	2.25483	0.00195312	-0.242694	>0.05
VEGFB	1.10136	0.00195312	-0.0798962	>0.05
VEGFC	1.272	0.00195312	0.100225	>0.05
VEGFD	0.0648083	>0.05	-1.57195	>0.05
pk	NaN	NaN	NaN	NaN
