# Supplementary material for: Identifying the key regulators that promote cell-cycle activity in the hearts of early neonatal pigs after myocardial injury
Source: PLoS One. 2020 Jul 30;15(7):e0232963. doi: 10.1371/journal.pone.0232963 (PMC7392272; doi:10.1371/journal.pone.0232963)
Supplement: S1 Data — (XLSX) [file pone.0232963.s003.xlsx]

## Sheet: Sheet1
Transcript ID	Gene name	7640-MI-P1-D28	7654-MI-P3-D28	7690-MI-P1-D28	7712-MI-P1-D14	7713-MI-P1-D14	7715-MI-P1-D14	7728-MI-P1-D7	7729-MI-P1-D7	7731-MI-P1-D7	7656-CTL-D3	7693-CTL-D1	7697-CTL-D3	7701-CTL-D14	7702-CTL-D14	7703-CTL-D14	7704-CTL-D28	7705-CTL-D28	7706-CTL-D28	7711-CTL-D1	7700-CTL-D7	7699-CTL-D7	7698-CTL-D7
ENSSSCG00000000002	GTSE1	2134	2157	1248	3833	2450	3207	3636	6173	2105	2782	2724	2830	2915	3286	1698	3126	2144	2819	1712	2464	1823	2234
ENSSSCG00000000003	TTC38	1070	756	871	643	1326	1190	1464	1642	1744	483	567	898	719	1011	664	930	605	408	485	556	436	527
ENSSSCG00000000005	CDPF1	288	174	230	216	277	306	280	376	273	307	282	261	238	187	124	288	132	308	188	159	153	134
ENSSSCG00000000006	PPARA	747	863	202	936	503	1746	1998	2534	1446	1277	404	1067	226	1223	1150	1070	873	1118	999	573	430	479
ENSSSCG00000000007	TRMU	762	528	555	892	1008	1252	1024	1109	778	1055	909	748	770	923	500	963	540	940	539	477	384	443
ENSSSCG00000000010	FBLN1	11182	10392	40905	10508	49177	16854	15146	11362	5727	7155	11301	7079	13461	11869	5461	11656	5494	5434	15975	10791	6330	7701
ENSSSCG00000000014	FAM118A	2344	1032	992	1678	2444	2996	1262	2360	1316	1225	1264	1352	1213	1648	1114	1796	1034	900	615	847	531	751
ENSSSCG00000000018	KIAA0930	2968	3147	4165	4006	4880	4399	5331	5582	2562	4660	3463	4811	3623	6589	4203	6848	4101	3665	4772	2492	1967	2203
ENSSSCG00000000019	NUP50	3751	3432	2769	3405	4355	6429	4385	5719	4034	3374	3359	3273	2853	4212	1994	4757	1945	3010	2662	1851	2119	2558
ENSSSCG00000000020	PHF21B	19	8	18	3	22	13	2	13	14	12	8	15	4	3	1	7	2	21	17	1	7	0
ENSSSCG00000000021		20	21	45	16	114	18	49	67	43	22	21	41	4	31	10	55	23	71	35	21	31	32
ENSSSCG00000000022	RTL6	608	561	427	635	743	1258	1013	1125	836	824	323	693	318	928	583	858	510	717	764	640	365	404
ENSSSCG00000000024	PARVB	1433	1777	1102	2455	2459	2696	1926	2095	1098	2636	1648	1942	2054	2554	1784	2582	1871	2235	1504	1645	950	1666
ENSSSCG00000000025	PARVG	67	211	879	153	651	276	345	252	233	144	188	145	343	258	174	249	76	27	218	113	113	196
ENSSSCG00000000026	SULT4A1	3	0	3	0	17	0	1	1	0	0	0	0	0	0	1	0	0	0	0	0	0	0
ENSSSCG00000000028		13	6	15	17	11	16	3	11	21	3	9	6	7	8	1	12	2	2	0	1	1	4
ENSSSCG00000000029	SCUBE1	79	89	435	42	146	195	179	84	49	14	26	81	7	45	63	61	24	20	60	22	33	56
ENSSSCG00000000031	MCAT	584	846	690	526	1103	839	770	1185	1090	707	776	751	800	824	573	946	578	649	480	590	394	574
ENSSSCG00000000033	TSPO	2527	1748	3677	627	2535	1708	1247	629	1292	452	886	998	1038	1214	993	1226	916	367	1089	781	579	611
ENSSSCG00000000034	TTLL12	6065	8240	7485	5998	9192	12533	10056	10296	7983	7118	5189	6488	5418	7488	5406	8284	4932	7059	5388	5179	4145	5185
ENSSSCG00000000035	TTLL1	1599	1455	1383	1733	2868	2226	2309	3518	1907	1822	1742	1922	1422	2224	924	2526	1021	1711	1348	1291	1361	1720
ENSSSCG00000000036	PACSIN2	5258	5929	3970	4557	5040	6510	8200	10701	7694	6155	6256	5684	5079	7074	4381	7319	4536	4683	5023	3670	4364	4023
ENSSSCG00000000037	ARFGAP3	4844	4041	4066	3216	6023	5222	5228	7256	6580	3218	3289	3115	3117	3607	2338	4246	2122	3084	2670	1718	2406	2470
ENSSSCG00000000038	CYB5R3	5222	5771	3714	4359	5592	5200	5493	6241	3896	2557	3037	4398	3578	5021	3805	4773	2920	2273	2950	3146	1801	2906
ENSSSCG00000000039	POLDIP3	5094	5253	4425	4508	6338	9795	7291	8365	7049	5044	3653	4937	3360	5485	3931	6611	3232	4880	3586	2814	3024	3351
ENSSSCG00000000040	SEPT3	4	15	54	9	14	9	3	29	6	9	5	9	7	5	2	1	4	8	26	2	4	2
ENSSSCG00000000045	NDUFA6	4488	6833	3558	6845	5447	8436	6334	8619	5218	10118	10571	5670	6791	7761	4249	8032	5003	8127	4562	3614	3924	5249
ENSSSCG00000000046	CYP2D25	7	10	11	8	65	8	8	9	33	41	17	14	10	6	2	38	3	28	21	25	31	40
ENSSSCG00000000050	NAGA	1265	1362	3207	912	2279	1884	1606	2122	1725	900	1735	1573	1277	1539	622	1623	778	920	1094	914	674	873
ENSSSCG00000000057	C22orf46	0	0	0	0	0	0	0	0	0	0	0	0	0	0	0	0	0	0	0	0	0	0
ENSSSCG00000000058	SNU13	11568	9799	4950	5911	8437	14461	8746	12332	10479	7375	6371	6796	5470	7558	4941	8527	5558	6371	4988	3617	4658	5482
ENSSSCG00000000059	XRCC6	1651	2381	1718	1607	2742	2924	2452	2814	2185	2507	2399	2095	1703	2293	1238	2607	1266	2018	1203	1384	1564	1878
ENSSSCG00000000061	PMM1	370	398	514	454	722	554	513	619	503	539	459	368	503	443	299	420	253	422	428	266	376	422
ENSSSCG00000000062	CSDC2	360	387	361	636	827	495	637	1275	193	221	257	275	577	975	279	729	432	196	541	379	193	332
ENSSSCG00000000063	POLR3H	754	927	628	781	968	811	1568	2105	640	685	760	692	725	835	687	921	651	626	673	538	385	571
ENSSSCG00000000064	ACO2	56870	99116	49402	157178	96331	128311	122308	250092	93421	106627	117224	82848	58005	118526	101237	118433	82276	114357	107190	79131	50665	78414
ENSSSCG00000000066	L3MBTL2	984	1435	1616	1827	2158	3289	3027	3663	1831	2260	1821	1584	1218	1738	998	1926	1171	2957	1487	1143	1092	1125
ENSSSCG00000000067	CHADL	121	124	113	66	104	158	143	76	169	58	118	128	53	326	80	220	126	222	130	19	94	146
ENSSSCG00000000068	EP300	5949	5007	4678	4542	5755	11101	6630	7505	8620	5845	3205	4742	3091	5216	5253	6727	3238	5026	4039	2919	2757	3017
ENSSSCG00000000071	ST13	15844	18623	13901	14702	16197	28054	18604	25824	21647	14551	11897	13861	10764	14094	10886	17070	9221	13286	10197	6765	9767	9988
ENSSSCG00000000072	SLC25A17	888	508	743	756	1080	933	666	835	1033	664	906	772	630	755	403	969	352	798	496	383	488	622
ENSSSCG00000000073		0	2	0	1	1	2	0	4	2	0	1	0	1	1	0	0	0	0	0	0	0	0
ENSSSCG00000000074	MCHR1	0	0	0	0	0	0	2	0	0	0	0	1	0	0	0	0	0	1	0	0	1	0
ENSSSCG00000000075	MRTFA	1499	1309	2079	1583	1958	2456	1935	2106	1216	1013	1471	1309	1368	1316	936	1492	876	1061	1190	856	464	865
ENSSSCG00000000076	SGSM3	1460	1009	1092	970	1479	1378	1215	1802	1329	1084	864	1022	908	1067	686	1069	612	908	676	897	602	623
ENSSSCG00000000077	ADSL	2764	2825	1780	2252	2500	4081	2544	4628	3308	2890	2537	2391	2049	2430	1834	2708	1670	3014	1494	1344	1550	1725
ENSSSCG00000000078	TNRC6B	1080	1490	1299	2013	2047	2487	2234	2574	2450	2588	1272	1651	1488	2046	2064	2505	1486	1691	1764	950	1090	996
ENSSSCG00000000079	FAM83F	2	14	25	1	66	2	4	0	1	3	0	9	2	3	0	2	0	4	1	3	10	10
ENSSSCG00000000080	GRAP2	2	18	32	19	35	16	3	16	4	0	5	12	9	6	5	14	6	1	10	1	2	7
ENSSSCG00000000081		0	0	0	4	1	5	0	1	1	0	0	0	5	1	1	0	2	0	0	0	0	0
ENSSSCG00000000082	CACNA1I	2	3	16	4	16	3	9	5	0	7	2	19	4	0	5	0	0	1	7	5	4	22
ENSSSCG00000000083	RPS19BP1	1056	857	863	1081	926	1312	1255	1838	937	1044	1114	703	851	1037	398	1035	468	1008	737	558	624	764
ENSSSCG00000000084	ATF4	41901	6521	8891	8046	14454	15251	10781	13056	14996	9155	10053	7274	8377	8455	6671	9401	7207	6947	7835	4600	5219	6425
ENSSSCG00000000087	TAB1	2625	2691	2266	2490	3588	3681	4014	4126	3428	2872	2210	2672	2107	2878	1926	3476	1687	3579	2024	2278	1617	1961
ENSSSCG00000000089		1	0	0	0	0	3	1	1	0	0	0	0	0	0	0	0	1	1	0	0	0	0
ENSSSCG00000000090	CBX7	912	749	186	294	393	818	489	427	753	134	44	261	120	327	452	305	264	153	222	135	63	106
ENSSSCG00000000091	APOBEC3B	689	584	717	416	1149	512	614	661	972	577	646	441	610	521	353	639	281	626	389	362	454	540
ENSSSCG00000000092	NPTXR	99	54	121	73	329	70	119	88	8	57	43	37	25	39	14	39	31	43	76	36	14	49
ENSSSCG00000000093	DNAL4	622	1021	613	646	1104	1085	809	1039	942	670	608	803	624	685	442	918	441	613	494	422	381	468
ENSSSCG00000000094	SUN2	16213	12180	4425	6376	7819	8869	7081	11657	9296	5592	6143	6102	5259	7414	6360	6886	6935	3989	7428	4369	4036	5471
ENSSSCG00000000095	GTPBP1	3198	2520	1956	1952	2746	4685	3286	4080	3914	2621	1829	2479	1785	2988	1888	3468	1707	2433	1964	1526	1394	1702
ENSSSCG00000000097		6935	7469	5058	6490	7799	10243	8165	10894	7232	8138	8551	6352	5244	7004	3237	8399	3737	8315	5450	3976	5267	5967
ENSSSCG00000000103	DMC1	2	8	4	8	5	0	0	1	1	0	1	1	0	0	2	1	9	2	6	1	1	1
ENSSSCG00000000104	DDX17	37234	26220	23177	24193	33242	49978	33457	47980	49375	24571	24682	28675	26006	28050	18009	33388	19171	22969	15179	10569	13501	14986
ENSSSCG00000000105	KDELR3	895	528	1711	1189	2526	1227	1526	1318	615	1393	1537	922	1008	1134	374	1396	436	1488	1517	748	1050	991
ENSSSCG00000000106	KCNJ4	9004	12854	4543	9763	5155	8715	9630	17500	9487	7793	8300	9294	5518	13231	11142	11584	12517	7464	9359	10314	5577	10353
ENSSSCG00000000107		7363	3510	3341	3193	3875	6021	4343	5399	4186	3530	3904	3413	3211	3927	2452	4461	2317	3470	3574	2013	2191	2678
ENSSSCG00000000108	TMEM184B	2676	2330	2984	2911	3843	4482	3918	4072	2708	2367	3211	2807	2427	3078	1817	3590	1835	2252	2757	2038	1445	2109
ENSSSCG00000000110	PLA2G6	664	839	540	506	1031	1071	737	1098	1192	603	456	823	634	734	571	954	567	558	422	668	459	573
ENSSSCG00000000111	BAIAP2L2	1181	691	295	201	429	703	386	472	877	341	467	329	292	418	352	407	258	405	226	199	197	183
ENSSSCG00000000113	SLC16A8	56	34	7	12	22	44	22	18	90	22	8	39	6	35	25	10	16	23	33	12	16	9
ENSSSCG00000000114	PICK1	2318	2161	1370	1499	2086	3085	2248	2920	3084	2071	1638	1968	1577	2056	1345	2306	1187	1804	1227	1073	1093	1370
ENSSSCG00000000116	POLR2F	3623	3143	1567	1828	2069	3034	2105	2642	2373	2114	2144	1806	1623	2035	1215	2179	1147	1756	1435	847	822	1082
ENSSSCG00000000117	C22orf23	975	867	749	795	1039	1174	1079	1599	958	557	1050	1001	438	1158	480	1140	511	733	593	574	440	697
ENSSSCG00000000118	MICALL1	2281	1928	1195	1461	1861	2374	2393	3071	2652	1381	1296	2120	963	2270	1254	2476	1293	2160	1593	1752	893	1250
ENSSSCG00000000119	EIF3L	33886	26486	15510	14985	30515	35070	24408	31091	44517	17093	17252	20912	13921	22428	16417	26614	14519	15042	11635	11093	12798	14372
ENSSSCG00000000120	ANKRD54	976	798	667	752	1016	1526	1159	1471	960	851	654	798	743	898	469	989	559	573	633	623	465	568
ENSSSCG00000000121	GALR3	52	6	9	5	9	20	13	21	12	4	2	5	18	9	2	9	4	5	3	9	0	1
ENSSSCG00000000130	CYTH4	358	268	2042	223	712	456	501	360	340	245	309	305	442	353	327	444	212	58	507	238	181	282
ENSSSCG00000000131	ELFN2	24	232	21	307	51	177	213	283	608	78	27	64	20	208	77	126	98	60	60	101	56	92
ENSSSCG00000000132	TEX33	0	0	0	0	0	0	0	0	0	0	0	0	0	0	0	0	0	0	0	0	0	0
ENSSSCG00000000133	TST	1212	1614	580	830	987	1016	757	882	817	280	575	1158	826	855	939	1071	790	181	857	792	564	840
ENSSSCG00000000135	KCTD17	36	57	126	92	187	25	46	29	25	99	123	86	108	53	25	54	49	62	97	65	62	49
ENSSSCG00000000136	CSF2RB	180	777	4289	279	1121	1096	1127	795	1046	374	828	564	773	672	572	754	384	106	627	485	468	646
ENSSSCG00000000137	NCF4	334	260	2191	202	1070	473	424	411	443	189	320	256	340	323	134	353	175	84	321	264	226	270
ENSSSCG00000000138	PVALB	0	1	0	0	0	0	0	0	0	0	0	0	0	0	0	0	0	0	0	0	0	0
ENSSSCG00000000139	IFT27	249	327	264	379	371	373	441	537	252	576	496	387	484	324	158	410	225	624	235	323	244	335
ENSSSCG00000000141	EIF3D	15335	13373	11200	8629	14004	18212	13428	16398	15454	9513	9491	9892	7922	9963	6959	11294	7460	9309	6076	6785	5654	7084
ENSSSCG00000000142	FOXRED2	645	454	1084	248	565	925	369	458	340	310	345	408	518	443	314	549	345	294	458	299	254	321
ENSSSCG00000000144	TXN2	3651	5564	3313	5222	5633	8180	5680	7831	4956	5575	5588	5048	4043	6376	3549	6580	3531	5788	4074	3983	3405	3991
ENSSSCG00000000145	MYH9	14367	20157	27104	21612	30053	25943	24888	30124	16102	14926	33138	18538	25703	21623	13032	24426	13200	16586	20463	11542	8855	12718
ENSSSCG00000000146	MYH11	19510	2638	3944	7605	7511	4260	5810	4194	1664	2409	3586	2109	4435	2917	2107	2650	1508	3030	3356	1052	1021	1662
ENSSSCG00000000148		97	293	953	330	705	251	366	555	230	152	191	300	305	367	244	498	272	207	504	167	194	292
ENSSSCG00000000151		6	0	0	0	0	0	2	5	0	2	0	1	4	0	0	2	0	5	0	0	0	1
ENSSSCG00000000152	RBFOX2	5709	6041	5699	7753	9473	14214	11721	12407	10050	7870	5002	6894	4540	7212	6178	8580	5544	8743	6513	4183	4698	4597
ENSSSCG00000000156	FBXO7	1864	2532	1352	1887	2279	4485	3863	4601	2903	2778	1843	1992	1748	2699	1474	3147	1428	2851	1625	1344	1867	1851
ENSSSCG00000000157	BPIFC	34	74	33	13	59	61	15	44	92	81	44	52	24	41	49	34	30	54	51	20	46	43
ENSSSCG00000000158	RTCB	2561	1795	1544	1820	2895	3333	2529	3287	2541	2647	2222	1973	1601	2497	1358	2812	1236	2312	1646	1225	1562	1858
ENSSSCG00000000159	ASCL4	0	0	2	0	0	0	0	0	0	1	0	0	0	0	0	1	0	0	0	0	0	0
ENSSSCG00000000160	PRDM4	1170	1278	1005	1207	1338	2481	1805	2157	1612	1506	1033	1300	864	1477	1236	1775	969	1143	1010	699	899	929
ENSSSCG00000000161	PWP1	2058	1974	1182	1473	2114	3319	2250	2993	3002	1985	1563	1969	1281	1955	1278	2430	1300	1937	1509	1171	1485	1730
ENSSSCG00000000162	BTBD11	116	57	22	110	111	100	75	107	27	52	114	41	79	59	48	91	37	25	45	25	17	31
ENSSSCG00000000164	CRY1	1407	661	752	693	913	1939	766	1345	1006	1012	885	854	862	989	534	1199	423	967	949	409	541	617
ENSSSCG00000000167	RIC8B	1294	1388	1267	1374	1936	2306	1702	1846	2083	1314	1074	1469	1112	1493	1270	1989	1097	1297	1301	685	1076	1041
ENSSSCG00000000169	POLR3B	1193	1729	1396	1634	1865	3252	2478	3036	2045	2088	1609	1647	1141	2038	1508	2455	1075	1989	1769	814	1140	1204
ENSSSCG00000000171	CKAP4	815	1116	1819	1496	3386	2765	2922	2817	1267	2517	2284	1566	1375	1656	685	2028	689	2730	2580	969	1175	1185
ENSSSCG00000000174	TEX49	36	5	20	11	27	32	11	16	73	5	25	19	31	15	27	39	19	22	9	1	6	6
ENSSSCG00000000175	ADCY6	25785	18598	11571	17989	23345	47089	33886	40280	39603	28722	16811	26796	13657	30433	29895	36591	22756	26578	15714	14811	12390	12422
ENSSSCG00000000176	DDX23	1390	2302	1553	1566	2149	3369	2645	3184	2614	2059	1321	1925	1167	2055	1467	2408	1238	1692	1302	833	942	1068
ENSSSCG00000000179	CCDC65	3	18	67	13	56	24	25	21	10	11	20	27	13	19	28	25	13	8	12	16	19	14
ENSSSCG00000000180	FKBP11	439	295	829	343	1614	480	565	413	311	490	553	323	371	312	140	315	136	559	469	255	211	364
ENSSSCG00000000182	WNT10B	93	33	99	37	48	63	74	30	20	6	17	28	22	15	0	32	29	16	13	10	24	26
ENSSSCG00000000183	WNT1	0	0	2	0	1	0	4	0	0	0	0	0	0	0	0	0	0	0	0	0	0	0
ENSSSCG00000000184	DDN	223	35	17	22	32	26	62	79	44	16	3	17	16	26	29	19	29	8	55	64	2	31
ENSSSCG00000000185		4586	3258	2223	2773	3498	4390	3848	5283	5394	3498	2227	3229	2563	3830	2292	4429	2384	2801	2563	2348	1719	2996
ENSSSCG00000000186	RHEBL1	43	3	31	11	35	27	13	19	7	23	31	30	36	20	1	23	2	25	11	1	16	9
ENSSSCG00000000188	DHH	24	21	20	76	21	28	25	52	3	35	31	20	41	26	11	24	1	19	22	6	18	12
ENSSSCG00000000189	LMBR1L	895	496	412	256	555	618	289	444	655	365	310	403	449	369	257	466	235	256	259	215	164	229
ENSSSCG00000000190	TUBA1B	20505	23591	18334	18258	30722	37105	28010	35499	12181	23013	33956	23410	23161	23209	8917	26821	10055	31176	20732	17655	29005	20341
ENSSSCG00000000191		506	727	801	735	741	1763	1416	1196	1491	1133	513	941	834	828	1446	1279	654	985	658	258	272	288
ENSSSCG00000000194		1575	7218	5244	6606	1375	1549	2164	3580	3460	8221	1682	742	3146	2272	314	2645	477	2859	5962	2265	858	7009
ENSSSCG00000000195	PRPH	12	8	10	6	2	3	15	4	14	17	3	10	9	3	4	4	0	5	5	8	13	8
ENSSSCG00000000197	C1QL4	12	0	2	1	1	1	2	3	0	2	1	1	4	0	0	4	1	0	0	0	1	0
ENSSSCG00000000198	DNAJC22	3	17	9	5	2	7	31	5	68	12	14	9	2	19	7	21	11	24	42	9	40	29
ENSSSCG00000000199		552	325	841	475	863	490	510	667	361	463	763	401	590	526	267	534	271	445	467	303	306	377
ENSSSCG00000000202	MCRS1	3612	2359	1841	1772	3126	4409	3221	3540	4018	2669	1954	2521	1771	2616	1941	3316	1721	2298	1636	1643	1667	1990
ENSSSCG00000000203	KCNH3	57	19	14	6	31	31	7	17	15	8	6	21	13	2	6	4	9	6	8	19	11	3
ENSSSCG00000000204	PRPF40B	2491	1557	1585	1176	2184	2709	1747	2530	3092	1357	1398	1872	1641	1526	1289	1761	1276	1820	933	956	727	874
ENSSSCG00000000205	FAM186B	110	119	130	162	206	181	193	227	336	241	201	244	142	137	86	151	124	225	101	107	95	148
ENSSSCG00000000206	FAIM2	55	94	196	6	73	348	86	53	79	3	20	36	54	48	82	54	180	27	140	11	26	16
ENSSSCG00000000207		9905	7720	933	681	1241	1706	882	829	7357	2824	881	716	781	857	784	1170	452	587	641	306	659	718
ENSSSCG00000000209	NCKAP5L	917	1249	1405	950	1623	1716	1639	1638	1400	1164	1062	1114	1189	1162	706	1421	785	988	831	888	534	590
ENSSSCG00000000211	AQP5	7	2	1	9	20	15	10	4	4	6	3	11	11	9	2	13	9	1	7	8	2	3
ENSSSCG00000000212	AQP6	1	0	29	3	14	3	1	7	0	1	10	2	17	10	3	5	6	1	1	9	0	4
ENSSSCG00000000214	GPD1	2359	1532	1455	2251	2542	2433	2763	3116	1505	1441	2713	1988	1381	2193	1346	2243	1466	1280	1429	1071	978	1678
ENSSSCG00000000215	SMARCD1	1717	1645	1905	1453	2348	3225	2263	2729	2301	1627	1688	1629	1645	1453	1090	1902	1067	1546	1440	950	989	1290
ENSSSCG00000000216	ASIC1	0	0	84	2	24	3	1	1	0	1	0	0	0	0	0	0	0	0	0	0	1	0
ENSSSCG00000000217	RACGAP1	224	676	588	2108	1473	519	1478	2537	162	1182	1586	1222	1679	1176	224	1186	571	643	881	935	1798	1368
ENSSSCG00000000220		21	9	12	16	8	22	11	29	21	12	1	12	8	16	12	14	14	13	2	1	10	5
ENSSSCG00000000223	BIN2	77	154	1052	183	750	402	391	332	222	170	310	295	455	365	196	348	152	52	232	207	196	246
ENSSSCG00000000228	SCN8A	74	26	68	25	58	10	21	38	14	19	24	9	24	42	8	18	14	21	26	14	12	15
ENSSSCG00000000231	ANKRD33	1	0	0	0	6	0	0	0	0	0	0	0	0	0	0	0	0	0	0	1	0	0
ENSSSCG00000000232	ACVRL1	2185	2200	3241	1942	2822	2623	1727	1866	1398	1319	2077	1387	2130	1501	1103	1869	1115	1009	1540	971	662	845
ENSSSCG00000000233	ACVR1B	1435	1078	1235	826	2108	1790	1621	1504	1694	1154	840	1139	757	1227	1188	1624	790	1006	1186	655	776	598
ENSSSCG00000000234	GRASP	1124	279	657	389	580	618	478	632	381	238	495	488	517	460	257	474	231	165	272	231	118	219
ENSSSCG00000000235	KRT82	0	0	0	0	0	0	0	0	0	0	0	0	0	0	0	0	0	0	0	0	0	0
ENSSSCG00000000236	KRT75	0	0	0	0	4	0	0	0	0	0	0	0	0	0	0	0	0	0	0	0	0	0
ENSSSCG00000000238		9	0	17	0	157	0	0	0	0	0	0	0	0	0	0	0	0	0	0	0	0	0
ENSSSCG00000000239		0	0	0	0	0	0	0	0	0	0	0	0	0	0	0	0	0	0	0	0	0	0
ENSSSCG00000000240	KRT85	0	0	0	0	0	0	0	0	0	0	0	0	0	0	0	0	0	0	0	0	0	0
ENSSSCG00000000241	KRT84	0	0	0	0	1	0	0	0	0	0	0	0	0	0	0	0	0	0	0	0	0	0
ENSSSCG00000000245		0	0	0	0	0	0	0	0	0	0	0	0	0	0	0	0	0	0	0	0	0	0
ENSSSCG00000000247	KRT71	0	0	0	0	0	0	0	0	0	0	0	0	0	0	0	0	0	0	0	0	0	0
ENSSSCG00000000248	KRT5	0	0	0	0	3	0	0	0	0	0	0	0	0	0	0	0	0	0	0	0	0	0
ENSSSCG00000000249	KRT72	0	0	0	0	0	0	0	0	0	0	0	0	0	0	0	0	0	0	0	0	0	0
ENSSSCG00000000250	KRT73	0	0	0	0	0	0	0	0	0	0	0	0	0	0	0	0	0	0	0	0	0	0
ENSSSCG00000000251	KRT1	0	0	0	0	0	0	0	0	0	0	0	0	0	0	0	0	0	0	0	0	0	0
ENSSSCG00000000252	KRT8	3648	2823	3929	571	9849	1353	3386	1515	5796	5230	1912	2065	1336	2664	431	3129	614	5599	1223	2028	3430	2858
ENSSSCG00000000253	KRT18	19	10	19	23	53	7	75	20	13	93	8	19	3	26	2	21	10	103	30	12	48	22
ENSSSCG00000000257	ITGB7	28	142	697	163	415	189	255	201	72	114	191	136	212	119	229	217	40	53	169	68	98	114
ENSSSCG00000000258	RARG	846	1009	1774	803	1780	1353	884	1036	521	662	756	769	1005	998	580	1231	425	451	844	444	422	541
ENSSSCG00000000259	CSAD	375	283	417	289	501	375	335	374	328	219	286	311	244	274	158	382	191	176	193	204	168	212
ENSSSCG00000000260	SOAT2	13	1	4	3	1	1	3	8	6	2	1	17	0	1	0	3	0	1	0	5	4	0
ENSSSCG00000000261	IGFBP6	885	1029	1024	1185	1021	983	1069	1258	402	897	1557	855	1026	918	363	1060	331	802	1443	536	471	660
ENSSSCG00000000262	SPRYD3	2387	1933	1911	1382	2311	2648	2210	2217	2003	1884	1676	1509	1403	1735	921	1961	1084	1834	1549	979	1031	1169
ENSSSCG00000000263	TNS2	12927	6446	6775	4055	5962	6628	5180	6049	8233	3667	5781	5414	6512	5002	3963	6155	4008	3999	4155	3156	2024	3234
ENSSSCG00000000264	MFSD5	694	972	929	747	1178	1333	1184	1619	887	900	926	835	741	1184	486	1143	515	838	809	626	573	699
ENSSSCG00000000265	ESPL1	21	310	246	929	680	204	716	1302	73	701	907	680	698	589	112	538	309	364	367	699	771	675
ENSSSCG00000000267	C12orf10	3428	3236	2117	2252	2971	3621	2459	3910	2664	2432	2989	2378	1980	2081	1174	2799	1268	2175	1759	1106	1373	1898
ENSSSCG00000000268	AAAS	237	407	355	435	438	512	472	678	337	445	490	413	370	417	193	507	306	578	395	307	375	390
ENSSSCG00000000271	AMHR2	31	7	17	3	20	7	2	9	12	4	10	3	7	9	3	6	11	2	4	2	1	2
ENSSSCG00000000272	SP1	1361	1624	1865	1662	1765	2753	2425	2584	2553	1881	1013	1712	1111	1686	1653	2058	1144	1243	1478	788	761	806
ENSSSCG00000000273		3756	2171	4793	2758	5022	3701	2694	4447	2966	2743	2897	1937	2650	2353	1697	2462	1504	2386	1619	1368	1270	1653
ENSSSCG00000000274	PCBP2	18516	17180	15018	13259	18373	23406	20580	23254	24890	17524	14666	14819	12167	15632	10520	18208	8923	13725	11297	8311	10290	11877
ENSSSCG00000000275	MAP3K12	470	224	736	269	632	423	349	422	345	239	378	270	463	277	172	351	187	261	242	232	116	201
ENSSSCG00000000276	TARBP2	582	613	710	549	966	911	864	1069	730	758	811	682	753	704	417	837	404	808	495	509	430	549
ENSSSCG00000000277	NPFF	56	7	45	8	31	17	21	24	12	17	13	12	27	7	5	20	12	15	23	15	4	9
ENSSSCG00000000278		5169	4849	4911	3727	6581	6379	4929	5244	6602	3972	3215	4162	3266	4342	4079	5427	3288	3753	4220	2436	2872	2981
ENSSSCG00000000279	HOXC13	1	0	0	0	0	1	0	0	0	0	0	0	0	0	0	0	0	0	0	0	0	0
ENSSSCG00000000281	HOXC12	0	0	0	0	0	0	0	0	0	0	0	0	0	0	0	0	0	0	0	0	0	0
ENSSSCG00000000288	HNRNPA1	25339	24164	15870	15214	24857	32772	22202	31124	33831	21374	21189	16254	15572	17286	10542	21217	12102	20662	11544	7693	11590	11708
ENSSSCG00000000289	NFE2	5	16	78	7	48	23	9	4	34	12	49	4	4	7	0	8	3	0	5	0	0	12
ENSSSCG00000000290	COPZ1	4507	4280	4219	4873	6331	8065	6248	7861	5232	6507	4401	4417	3290	5134	2893	5904	2838	6245	3864	2735	3530	3962
ENSSSCG00000000291	GPR84	20	1	196	9	92	15	46	16	65	18	8	2	14	22	2	16	0	4	14	1	9	37
ENSSSCG00000000292	ZNF385A	580	795	5819	777	2864	1560	1361	951	598	721	712	829	670	655	358	894	356	465	697	696	530	619
ENSSSCG00000000293	ITGA5	41151	28239	18791	30925	30871	63838	49638	61361	40159	37045	23630	35085	24846	46408	23344	46092	23754	36153	18702	37574	23807	32776
ENSSSCG00000000295	NCKAP1L	340	784	3069	326	1096	953	975	706	782	424	646	607	731	783	508	903	293	116	788	337	442	539
ENSSSCG00000000296		0	0	0	0	0	0	0	0	0	0	0	0	0	0	0	0	0	0	0	0	0	0
ENSSSCG00000000297	PDE1B	496	335	437	398	474	541	263	351	464	359	565	411	427	410	311	474	252	409	292	222	169	271
ENSSSCG00000000298	PPP1R1A	1426	1233	754	696	757	1387	1490	1208	2034	1286	1322	1161	657	986	638	1099	656	1526	609	764	598	691
ENSSSCG00000000299	TESPA1	2	2	22	13	23	11	16	44	15	1	10	19	7	11	10	17	18	4	8	10	2	13
ENSSSCG00000000312		0	0	0	0	0	0	0	0	0	0	0	0	0	0	0	0	0	0	0	0	0	0
ENSSSCG00000000318		4	0	0	4	6	0	0	0	0	0	4	0	0	0	0	4	1	1	0	0	0	0
ENSSSCG00000000327		6	0	1	1	12	1	0	1	13	0	2	0	4	0	0	0	0	3	0	0	0	1
ENSSSCG00000000332		1	0	1	0	3	4	0	5	2	2	1	0	0	0	0	1	0	0	0	1	0	0
ENSSSCG00000000333		0	5	1	0	2	19	4	1	16	10	5	0	1	0	0	0	1	1	16	4	2	3
ENSSSCG00000000352		0	0	0	0	0	0	0	0	0	0	0	0	0	0	0	0	0	0	0	0	0	0
ENSSSCG00000000353		0	0	0	0	0	0	0	0	0	0	0	0	0	0	0	1	0	0	0	0	0	0
ENSSSCG00000000359	BLOC1S1	5412	6055	2866	3374	4559	4972	4486	5266	4603	4185	4517	3804	3860	4044	2305	4215	2769	3571	3102	2114	1920	2553
ENSSSCG00000000361	CD63	20054	17862	16579	12373	22196	20501	16449	20618	15835	13778	15587	11521	13080	13887	8702	15579	8580	14411	12600	7813	9000	10849
ENSSSCG00000000362	RDH5	2	7	1	0	2	2	10	4	3	0	5	1	7	3	8	10	8	1	1	1	0	1
ENSSSCG00000000363	GDF11	91	110	197	139	242	292	313	233	114	115	181	108	102	111	74	118	39	80	120	83	50	47
ENSSSCG00000000364	SARNP	3488	2785	1786	2069	3022	3786	2925	4038	2614	2343	2518	1922	2174	2491	1295	2925	1516	2155	1586	1190	1536	1820
ENSSSCG00000000365		600	249	773	343	706	750	456	524	445	368	477	398	408	401	202	476	266	330	406	207	293	313
ENSSSCG00000000366	DNAJC14	2205	2388	2843	2906	3591	5249	4092	5063	3582	2925	2708	2814	2341	2944	1944	3517	1869	2715	1987	1529	1592	2051
ENSSSCG00000000367		142	190	414	204	302	365	303	357	201	173	207	275	289	243	167	253	173	219	268	127	130	221
ENSSSCG00000000368	MMP19	631	369	1638	318	1730	545	693	560	215	282	472	370	429	519	250	576	232	206	508	309	243	311
ENSSSCG00000000370	DGKA	561	509	672	478	855	808	564	674	848	465	551	359	519	363	259	406	236	546	362	295	335	406
ENSSSCG00000000371	PMEL	75	4	13	5	8	6	10	18	9	4	2	11	6	0	1	12	3	2	1	2	1	12
ENSSSCG00000000373	CDK2	1172	1431	862	1836	1726	2211	1922	2389	1586	1637	1553	1513	1482	1523	578	1794	633	1743	937	1281	1645	1609
ENSSSCG00000000374	RPS26	27816	16109	12561	10721	16524	18986	13689	17309	16807	15523	14541	10031	10675	11078	6517	12508	6944	14698	7501	6174	8689	9355
ENSSSCG00000000376	SUOX	1980	2313	1533	1710	2167	3455	2129	3094	2695	2582	2070	1963	1193	2062	1387	2252	1140	1620	1236	1178	1124	1585
ENSSSCG00000000377		8405	8780	5551	6969	8942	14106	10111	12804	10063	8878	7777	6498	6195	7321	4840	8339	4871	8476	4636	3508	4885	5013
ENSSSCG00000000379	ESYT1	1957	1847	2133	2044	2949	3224	3210	3783	2223	1729	2477	2143	1761	2245	1472	2483	1329	1516	1656	1290	1158	1353
ENSSSCG00000000382	SMARCC2	8911	7426	6796	5499	9465	12007	8207	11157	11775	5629	5128	6258	5306	6244	5163	6949	4198	4808	4163	3286	2886	3521
ENSSSCG00000000383	RNF41	2550	2318	2034	1854	2419	3515	2963	3552	3003	2098	1715	2109	1488	2373	1184	2407	1300	1640	1756	1476	1274	1803
ENSSSCG00000000384	NABP2	1641	1420	1029	1233	1745	1916	1733	2393	1612	1720	1187	1392	874	1562	837	1801	1041	1571	993	867	769	926
ENSSSCG00000000385	SLC39A5	18	0	3	3	7	3	2	2	6	0	1	0	7	0	1	1	4	2	10	0	0	0
ENSSSCG00000000386	ANKRD52	1654	1748	1752	3090	2591	5626	5090	5426	2428	3640	1469	2482	1181	3058	2438	2986	1731	3096	2047	1774	1280	1470
ENSSSCG00000000393	PAN2	2636	1795	2995	2498	3489	5221	3247	4899	3771	3321	2573	2774	3044	2653	1837	3025	1893	3761	1882	1122	1255	1675
ENSSSCG00000000394	CNPY2	1118	1176	1340	837	2029	1758	1080	1468	1212	958	1140	884	869	868	411	1177	548	1090	816	676	787	884
ENSSSCG00000000396	STAT2	772	568	1143	803	2186	980	1184	1815	747	747	975	795	872	578	429	784	308	583	955	455	556	877
ENSSSCG00000000398	APOF	6	0	4	19	20	5	18	17	0	16	23	12	6	11	4	4	3	25	25	8	15	3
ENSSSCG00000000399	TIMELESS	42	132	130	217	208	97	236	364	45	291	311	185	207	171	80	188	97	344	276	198	248	209
ENSSSCG00000000400	MIP	1	1	3	1	1	11	2	0	2	5	4	0	5	3	7	1	4	5	0	1	5	5
ENSSSCG00000000401	GLS2	44	23	17	16	19	43	35	64	32	13	21	12	16	18	20	24	6	25	8	15	1	3
ENSSSCG00000000402	RBMS2	3957	3921	3769	3100	4756	4917	4698	5673	5368	3038	3398	3781	3499	3852	2894	5115	2680	2914	3520	2090	2710	2877
ENSSSCG00000000403	BAZ2A	3561	2962	3919	3480	4259	7459	6821	7009	5778	4095	2979	4057	3665	4572	3609	5456	2731	3520	3075	2258	2087	2204
ENSSSCG00000000405		104721	107187	54500	127212	85254	158569	136352	179606	124879	173064	123026	128357	72229	164123	100965	179392	85316	142936	125095	93956	107484	126078
ENSSSCG00000000406	PTGES3	13855	10525	7203	9778	11313	22213	12103	16933	11164	10559	8237	9473	7844	11006	6966	12504	6542	9350	8054	4942	6838	7953
ENSSSCG00000000411	NAB2	1654	632	597	420	670	862	640	877	507	370	496	455	369	455	347	563	356	261	491	286	217	265
ENSSSCG00000000413	MYO1A	12	14	11	5	11	8	3	2	6	2	7	4	9	1	3	1	1	5	2	0	0	2
ENSSSCG00000000415	SDR9C7	3	0	1	0	0	3	1	2	1	0	1	0	1	1	0	1	1	0	0	1	0	0
ENSSSCG00000000418	TAC3	4	0	15	11	52	4	0	0	0	0	1	0	5	6	1	1	1	2	4	1	0	2
ENSSSCG00000000419	RDH16	118	7	27	4	51	269	29	17	14	1	2	16	9	14	13	12	4	6	7	1	0	1
ENSSSCG00000000423	LRP1	6245	9769	23669	4987	16191	13281	10236	9661	10248	4190	5878	7366	7469	7718	7452	10674	4925	4240	9609	5713	4035	5785
ENSSSCG00000000431	MBD6	1668	1573	1531	1445	1919	2155	1900	2449	2248	1631	1236	1386	1235	1404	1210	1590	1081	1486	905	785	590	728
ENSSSCG00000000433	B4GALNT1	628	455	853	492	603	611	458	838	484	373	663	736	795	537	314	608	464	294	595	291	193	410
ENSSSCG00000000435	ARHGEF25	2312	1145	1684	1142	2413	1748	1593	1815	1930	936	1370	1161	1444	1120	799	1381	735	905	865	639	691	709
ENSSSCG00000000436	PIP4K2C	18	7	16	6	32	35	21	13	30	11	35	17	6	18	10	15	15	18	15	2	11	12
ENSSSCG00000000437	ARHGAP9	23	100	329	62	210	109	82	104	88	25	45	94	167	45	112	109	37	23	89	48	47	49
ENSSSCG00000000439	KIF5A	26	27	45	6	72	73	33	65	34	39	21	31	30	44	17	44	47	28	40	6	15	9
ENSSSCG00000000442	INHBE	0	0	0	0	0	0	0	0	0	0	0	0	0	0	0	0	0	0	0	0	0	0
ENSSSCG00000000443	GLI1	4	9	8	39	32	10	20	5	0	36	10	6	28	19	7	8	3	21	21	8	6	9
ENSSSCG00000000444	DCTN2	13994	10362	7910	7955	11961	12503	10571	13825	14041	8304	8065	8683	6897	9299	6386	10861	6214	8021	6100	5653	5763	7022
ENSSSCG00000000449	DTX3	1224	1145	2850	1181	2961	2227	1990	2677	2257	1445	1684	1670	1909	1670	865	1838	1169	1393	1003	765	669	839
ENSSSCG00000000453	ATP23	304	428	287	300	514	504	453	519	567	364	390	395	343	422	235	431	198	433	286	221	338	310
ENSSSCG00000000455	LRIG3	152	335	461	296	658	275	389	320	267	232	244	215	376	294	212	379	160	228	344	191	175	164
ENSSSCG00000000456	SLC16A7	5770	6972	5666	7502	7673	10216	6992	13506	10809	9156	5087	7650	3981	8264	10839	11465	7133	8364	8620	4883	7025	5272
ENSSSCG00000000457	USP15	2101	1751	1750	2625	2777	4502	3737	4222	2921	2966	1838	2826	2075	3660	2247	3789	2039	2202	2847	1481	1815	2021
ENSSSCG00000000458	MON2	1943	1425	1572	1355	2107	3979	2346	2498	2654	1871	1286	1451	1584	1909	1374	2161	1065	1629	1679	702	962	1143
ENSSSCG00000000461		0	0	0	0	0	0	0	0	0	0	0	0	0	0	0	0	0	0	0	0	0	0
ENSSSCG00000000462	RXYLT1	969	347	365	382	697	1125	775	1058	576	531	443	584	314	647	322	809	362	873	334	366	453	437
ENSSSCG00000000464	C12orf56	1	5	2	1	1	8	0	1	0	5	7	1	4	1	2	0	1	5	8	1	2	0
ENSSSCG00000000466	XPOT	3559	2412	2915	3439	4251	6868	5104	5956	4656	4180	3203	3322	2529	3917	3006	4484	2281	3708	3147	1802	2538	2593
ENSSSCG00000000469	LEMD3	957	930	736	813	998	2187	1321	1563	1478	1178	764	979	601	1036	719	1260	510	941	832	432	617	591
ENSSSCG00000000473		1773	1518	1426	1787	2030	3867	2509	3234	1992	1905	1958	1873	1352	2104	1355	2321	1204	1768	1349	977	1391	1560
ENSSSCG00000000475	IRAK3	21	25	93	39	44	70	89	81	92	77	38	39	47	43	36	49	17	18	44	14	12	21
ENSSSCG00000000477	HELB	241	278	304	265	391	551	369	383	452	480	258	298	258	396	228	394	125	256	241	97	220	166
ENSSSCG00000000478	GRIP1	59	42	71	15	154	147	42	65	63	22	34	20	33	18	7	32	9	35	45	7	26	28
ENSSSCG00000000482	IL22	0	0	0	0	0	0	0	0	0	0	0	0	0	0	0	0	0	0	0	0	0	0
ENSSSCG00000000483		163	63	149	107	135	218	140	158	176	97	128	126	97	123	104	103	65	87	93	55	68	68
ENSSSCG00000000484		0	0	0	0	0	0	0	0	0	1	0	0	0	0	0	0	0	0	2	0	0	1
ENSSSCG00000000486	NUP107	861	1048	933	1058	1295	1941	1471	1831	1492	1519	1259	999	863	1053	1001	1470	663	1195	779	568	730	943
ENSSSCG00000000487	SLC35E3	43	273	278	242	264	294	390	478	160	311	277	284	178	266	212	318	143	394	293	135	214	269
ENSSSCG00000000488	MDM2	1310	1520	1498	1236	2042	2819	2300	2761	1848	1930	1693	1570	1576	2172	1451	2593	1156	1386	1730	863	1152	1410
ENSSSCG00000000492	LYZ	766	250	4397	346	2179	936	1524	423	722	86	365	140	478	308	126	293	59	46	332	113	340	493
ENSSSCG00000000493	FRS2	974	958	893	1043	1403	2068	1394	1387	1528	1041	679	996	728	1047	849	1292	561	972	896	506	689	644
ENSSSCG00000000496	CCT2	15904	12516	9062	10013	13958	22782	17962	21828	18431	13682	11024	10081	8220	11375	8718	13425	6578	12077	7728	6446	9203	9898
ENSSSCG00000000499	BEST3	9	14	3	11	10	2	6	2	6	5	3	1	7	3	0	4	8	6	5	2	1	5
ENSSSCG00000000500	RAB3IP	792	964	765	1599	1197	2086	1761	2239	2216	1430	1392	1413	1617	1583	831	1947	1014	1722	861	983	995	1085
ENSSSCG00000000502	CNOT2	2715	2488	2480	2289	3607	4940	3496	4345	3668	2709	2656	2559	2267	2805	1887	3499	1772	2349	2100	1294	1785	2085
ENSSSCG00000000504	PTPRB	7228	5496	3762	6913	4890	9101	7323	10084	5608	5491	8917	8051	8402	7967	5101	11563	5800	4121	7301	2976	4080	4842
ENSSSCG00000000509	ZFC3H1	1812	857	1976	1398	2501	4127	2488	3590	2914	2120	1865	1959	1670	1864	1476	2255	1121	1765	1151	724	728	770
ENSSSCG00000000510	TMEM19	1675	1991	1826	1917	2938	4724	2983	3557	2061	3503	2641	2459	1408	3369	2072	3792	1349	2915	2380	1292	1783	2026
ENSSSCG00000000512	TBC1D15	2377	1814	1077	1091	1560	2146	1477	2344	2267	1471	1293	1440	1087	1628	1229	1886	932	1172	1093	747	937	1162
ENSSSCG00000000515	TRHDE	8	54	81	3	20	92	67	12	25	36	21	38	21	17	17	89	24	15	36	14	53	41
ENSSSCG00000000516	KCNC2	0	0	0	1	0	0	1	0	0	1	0	0	0	0	0	0	1	2	0	0	0	0
ENSSSCG00000000517	CAPS2	0	10	12	0	4	1	12	3	1	1	0	2	2	4	0	1	1	1	6	0	1	1
ENSSSCG00000000519	GLIPR1	81	337	601	127	500	354	143	106	121	53	58	67	92	69	64	112	42	45	121	43	105	57
ENSSSCG00000000521	PHLDA1	447	932	516	415	701	1052	1031	812	1611	288	386	323	461	485	199	874	288	508	1735	469	450	250
ENSSSCG00000000522	NAP1L1	22505	15438	16494	11352	18538	22637	16884	19497	18644	10626	11321	10985	10846	11235	7538	13518	7299	10410	9401	6448	10546	10051
ENSSSCG00000000523	BBS10	124	189	247	167	257	440	250	327	289	161	133	195	114	185	176	259	169	149	212	105	133	135
ENSSSCG00000000527	SYT10	0	0	0	0	0	0	0	0	0	0	0	0	0	0	0	0	0	0	0	0	0	0
ENSSSCG00000000528	PKP2	22438	24486	10013	19533	28092	50342	26455	34715	32557	25924	12546	24147	16229	31492	21035	34477	16174	19926	14094	14504	17545	18283
ENSSSCG00000000529	DNM1L	1885	2573	1970	3553	3082	5570	4958	5661	3854	5926	3415	3953	2418	4608	2670	5355	2404	5949	3522	2138	3209	3392
ENSSSCG00000000530	FGD4	213	205	268	347	381	654	987	456	376	294	191	251	176	314	517	542	361	117	666	91	118	114
ENSSSCG00000000531	BICD1	718	417	247	223	284	909	425	465	1054	605	379	334	296	296	235	520	160	460	389	210	266	358
ENSSSCG00000000534	IPO8	1456	1813	1686	2084	2184	4827	3100	3637	3448	2612	1712	2422	1679	2641	1905	3353	1489	1898	1876	1057	1625	1478
ENSSSCG00000000536	ERGIC2	2562	2655	2268	2674	3369	4445	3423	4220	2609	3289	2833	3062	2314	3110	2053	3981	2031	2885	2621	1706	2802	2915
ENSSSCG00000000540	OVCH1	2	0	4	1	4	1	0	1	2	0	0	1	1	0	0	0	0	1	0	0	0	0
ENSSSCG00000000541	FAR2	370	1369	593	509	619	1333	1683	1511	2331	1213	1123	1146	397	1144	975	2212	772	1203	2417	494	2062	1204
ENSSSCG00000000545	KLHL42	211	306	425	355	464	739	722	682	581	400	466	522	386	493	282	515	197	327	375	205	242	227
ENSSSCG00000000546	MANSC4	46	48	61	53	120	87	103	100	52	47	42	59	22	39	31	76	29	56	48	37	23	15
ENSSSCG00000000547	MRPS35	1633	1884	1024	1778	1924	2795	2233	3077	1927	2259	2162	1607	1055	1685	1485	2005	1456	1781	1649	1000	1445	1538
ENSSSCG00000000549	PPFIBP1	12596	12281	10501	12798	23076	33290	16295	27708	14904	16041	11096	16533	10829	19006	15682	22886	10717	9670	10050	9547	10910	8732
ENSSSCG00000000550	SMCO2	0	0	0	0	0	0	0	0	0	0	0	0	0	0	0	0	0	0	0	0	0	0
ENSSSCG00000000551	ARNTL2	7	8	46	9	57	18	14	19	3	16	34	6	6	16	6	2	0	6	17	2	2	14
ENSSSCG00000000552	MED21	1697	1534	993	1065	1565	2080	1372	1949	1695	1255	1155	1317	1037	1283	658	1533	771	967	899	550	930	906
ENSSSCG00000000553	TM7SF3	573	868	1226	588	1296	1194	1084	1172	1028	629	666	760	545	749	729	921	594	626	926	410	509	604
ENSSSCG00000000554	FGFR1OP2	758	566	700	804	995	1389	1037	1081	932	1025	704	731	698	1042	703	1200	573	876	657	461	600	624
ENSSSCG00000000555	ITPR2	1418	952	1548	676	1248	2452	1017	1420	2709	751	830	969	784	797	1153	1177	751	694	941	293	474	360
ENSSSCG00000000559	RASSF8	4095	2815	3244	4483	5820	7485	6555	7881	6431	4680	2849	3825	2635	4117	2653	5063	1980	4683	3319	1746	2846	3083
ENSSSCG00000000563	LRMP	54	150	408	107	213	234	151	214	136	96	173	114	198	160	102	225	66	71	169	80	59	93
ENSSSCG00000000567	SOX5	55	60	176	51	50	84	20	33	31	63	42	49	38	49	59	59	51	40	69	36	10	8
ENSSSCG00000000570	C2CD5	2582	2356	2327	2175	3368	3901	2927	3999	4888	2874	2700	2674	2864	2973	1953	3827	1743	2648	1751	1241	1706	1746
ENSSSCG00000000571	ABCC9	6187	6713	4738	5933	7048	17493	9360	13158	12384	8248	5954	7702	4752	8172	11047	10603	7553	6241	7487	3849	4270	4412
ENSSSCG00000000573	KCNJ8	6442	6454	5308	5317	10043	22727	12646	13864	7370	6891	5335	6874	5122	9036	6264	11056	4450	5956	5252	3695	3676	3876
ENSSSCG00000000576	LDHB	97227	152902	82303	86477	117027	130913	128971	136108	141690	87483	95973	108004	83444	118844	83554	162959	86077	72684	137059	60256	99442	83688
ENSSSCG00000000577	GYS2	9	0	0	0	0	0	0	0	0	0	1	0	0	0	0	0	0	0	0	0	0	0
ENSSSCG00000000579	GOLT1B	656	837	1016	799	1356	1880	1335	1677	999	1557	1294	1175	819	1289	643	1464	676	1573	1673	673	1129	1077
ENSSSCG00000000580	RECQL	388	485	548	619	753	1027	804	985	595	1041	715	674	552	765	415	935	405	831	637	373	596	545
ENSSSCG00000000582	IAPP	0	0	0	0	0	0	0	1	1	0	2	0	4	0	0	0	0	0	0	0	0	0
ENSSSCG00000000583	PYROXD1	503	546	375	445	615	706	521	696	640	502	471	518	491	673	328	631	331	464	401	246	375	461
ENSSSCG00000000584	SLCO1A2	341	1	10	2	15	564	6	1032	259	221	306	0	2	3	4	11	2	205	151	4	3	8
ENSSSCG00000000585	SLCO1C1	0	0	0	5	0	0	1	0	0	0	0	0	2	4	0	0	2	0	0	0	0	0
ENSSSCG00000000587	AEBP2	2175	1610	1785	1681	1833	3062	2112	2622	2222	1708	1714	1751	1597	1854	1299	2219	1214	1464	1493	901	1235	1509
ENSSSCG00000000588	PLEKHA5	2044	1441	1685	1543	2656	3660	2708	4223	3165	2692	2179	1848	1551	2131	1669	2555	1227	2631	1476	1265	1474	1412
ENSSSCG00000000589	CAPZA3	0	0	0	0	0	0	0	0	0	0	0	0	0	0	0	0	0	0	0	0	0	0
ENSSSCG00000000590	PLCZ1	1	0	0	0	0	0	2	0	0	0	0	0	0	1	0	0	0	0	0	1	0	0
ENSSSCG00000000591	PIK3C2G	0	1	0	0	1	8	1	1	1	2	1	0	0	0	1	1	0	2	1	0	0	1
ENSSSCG00000000593		0	0	0	0	0	0	0	0	0	0	0	0	0	0	0	0	0	0	0	0	0	0
ENSSSCG00000000598	SLC15A5	0	0	0	0	16	1	0	9	0	3	7	0	0	1	0	0	0	2	1	0	0	0
ENSSSCG00000000599	DERA	730	669	403	564	651	764	540	878	820	540	490	565	499	555	328	794	269	554	490	296	558	429
ENSSSCG00000000600	EPS8	4260	2162	2865	1332	2722	3152	2264	2471	2511	1851	2646	1813	2272	2059	1542	2484	1207	1245	1914	898	1123	1477
ENSSSCG00000000601	PTPRO	24	126	432	40	178	140	118	92	139	37	62	51	122	116	64	156	39	17	209	67	70	73
ENSSSCG00000000602	RERG	381	148	672	135	930	323	407	112	129	89	110	141	68	173	109	516	48	45	180	74	215	127
ENSSSCG00000000605	ERP27	2	0	1	0	6	1	1	0	1	0	2	0	1	4	0	10	4	2	10	0	0	0
ENSSSCG00000000607	ART4	278	874	554	335	383	1487	507	459	877	375	439	756	808	947	663	1016	529	264	550	249	233	324
ENSSSCG00000000608		0	12	6	3	3	4	3	5	16	9	16	10	10	3	1	4	8	12	4	0	0	8
ENSSSCG00000000610	SMCO3	0	0	0	1	8	2	1	0	6	0	0	1	8	1	2	1	1	0	1	0	0	2
ENSSSCG00000000611		4861	5564	3852	4794	6157	10436	7707	9648	7072	6319	4935	5521	3648	5872	3837	6786	3576	5431	4098	3007	4044	4552
ENSSSCG00000000612	ATF7IP	3328	3015	3879	2362	5180	4819	3467	3548	5656	4326	2548	3226	2631	3498	3347	4405	2483	3467	2786	1835	2639	2203
ENSSSCG00000000614	GRIN2B	0	10	13	10	16	2	3	18	9	13	12	8	21	36	0	26	6	25	11	15	5	18
ENSSSCG00000000615		0	0	0	0	0	0	0	0	0	0	0	0	0	0	0	0	0	0	0	0	0	0
ENSSSCG00000000619	FAM234B	404	493	413	366	443	905	570	696	776	560	419	456	379	562	420	643	308	542	364	424	365	366
ENSSSCG00000000622		0	0	0	0	1	1	0	0	0	0	0	2	0	0	4	0	0	0	0	0	1	0
ENSSSCG00000000623	BCL2L14	14	66	106	42	162	80	72	138	20	12	37	41	26	40	32	50	24	2	59	25	24	90
ENSSSCG00000000625	LRP6	999	1037	1281	1623	1430	3082	2295	2250	1855	1996	984	1697	1159	1773	1947	2027	1284	1290	1427	585	641	627
ENSSSCG00000000628		0	0	0	0	0	0	0	0	0	0	0	0	0	0	0	0	0	0	0	0	0	0
ENSSSCG00000000629		0	0	0	0	0	0	0	0	0	0	0	0	0	0	0	1	0	0	0	0	0	0
ENSSSCG00000000631	TAS2R9	0	0	0	1	0	0	0	0	0	0	0	0	0	0	0	0	0	0	0	0	0	0
ENSSSCG00000000633	YBX3	328883	156463	74337	42471	119920	144022	95143	91198	154652	54879	60407	72202	49638	62957	76881	79171	70937	58939	64334	34653	36499	38424
ENSSSCG00000000634	STYK1	8	1	1	0	4	5	2	1	0	4	2	12	6	8	0	0	0	9	0	2	1	0
ENSSSCG00000000635		376	380	329	319	492	550	499	636	431	436	494	432	309	341	173	415	143	411	290	146	311	314
ENSSSCG00000000636		11	1	4	6	5	9	3	0	5	3	4	2	5	2	1	0	2	3	1	0	0	0
ENSSSCG00000000638		0	0	0	0	0	0	0	0	0	0	0	0	0	0	0	0	0	0	6	0	0	0
ENSSSCG00000000639		4	11	38	17	16	29	15	45	2	0	11	39	11	9	3	17	1	0	24	16	21	13
ENSSSCG00000000640		1	4	24	18	37	15	4	20	6	1	9	5	23	7	16	21	3	1	1	10	12	2
ENSSSCG00000000642		3	0	4	0	1	0	0	1	0	0	0	0	0	0	2	0	0	1	2	0	0	1
ENSSSCG00000000645	GABARAPL1	49488	15607	8145	7559	15409	21056	9885	15844	21475	13550	8865	11983	9324	13332	9288	14063	11705	8639	7186	6263	5347	8011
ENSSSCG00000000647	OLR1	420	1151	1321	880	3870	2014	1473	1862	1482	708	417	1386	1064	1884	877	2480	861	650	1551	881	767	1493
ENSSSCG00000000648	CLEC7A	16	19	30	7	64	26	30	13	15	3	4	17	13	13	7	9	5	0	15	13	9	8
ENSSSCG00000000649	CLEC1A	617	359	365	534	736	594	410	688	830	423	976	453	584	516	374	637	282	442	360	325	237	478
ENSSSCG00000000650	CLEC1B	7	0	0	1	1	0	0	0	2	1	0	1	0	0	0	1	0	0	1	0	0	5
ENSSSCG00000000651	CLEC12B	31	1	9	5	20	17	13	35	29	5	50	18	18	14	14	37	3	3	18	8	4	40
ENSSSCG00000000653	CD69	66	27	12	3	5	21	14	31	28	2	5	13	1	6	15	3	13	2	8	0	8	3
ENSSSCG00000000655	KLRF1	79	10	67	18	65	48	9	13	21	14	12	23	24	29	26	66	9	6	36	6	5	8
ENSSSCG00000000656	CLEC2B	529	132	173	68	137	231	62	105	207	105	85	78	83	179	73	276	34	61	63	18	58	55
ENSSSCG00000000657		1296	1236	2115	1256	2211	985	1108	959	857	516	1207	892	1143	906	1241	1175	747	423	1271	575	733	904
ENSSSCG00000000659		0	1	1	0	1	0	0	0	0	0	1	0	0	0	0	0	0	0	0	0	1	0
ENSSSCG00000000660	A2M	207	256	1541	98	1482	168	231	275	80	18	116	126	261	199	693	248	251	54	338	94	121	74
ENSSSCG00000000661	PHC1	995	1269	843	785	1014	1940	1433	1618	2047	1186	782	994	665	1034	908	1012	685	1795	688	615	468	556
ENSSSCG00000000663		14	36	37	26	86	93	36	107	10	2	33	92	121	34	63	90	27	3	69	13	17	41
ENSSSCG00000000664		116	5	10	12	38	25	7	29	11	16	21	18	27	8	7	22	9	10	39	16	22	17
ENSSSCG00000000665	RIMKLB	598	284	287	220	317	323	320	334	327	236	251	217	349	202	89	298	147	199	361	70	177	148
ENSSSCG00000000667	AICDA	0	0	0	0	0	0	0	1	0	0	1	0	0	0	0	8	2	0	1	0	0	0
ENSSSCG00000000668	APOBEC1	0	0	0	1	0	1	0	10	0	0	1	0	0	0	0	1	4	0	0	0	0	0
ENSSSCG00000000669	GDF3	0	3	1	0	0	0	0	0	0	0	0	0	0	0	0	0	0	0	0	0	0	0
ENSSSCG00000000670		1	13	6	22	6	9	13	21	1	20	4	20	8	27	6	16	13	11	6	3	10	4
ENSSSCG00000000672	CLSTN3	178	108	309	178	662	116	128	102	21	68	202	59	182	56	60	83	47	53	120	132	68	145
ENSSSCG00000000675	C1R	14493	8626	46793	3815	50570	12043	8965	6430	9961	1481	4887	2742	5398	5535	3195	5654	1897	1270	5575	2201	1688	5075
ENSSSCG00000000679	LRRC23	20	11	12	14	14	31	24	36	8	31	20	20	17	9	5	17	6	25	5	4	10	21
ENSSSCG00000000680	GPR162	6	0	81	14	16	25	53	58	2	9	3	6	12	3	2	9	7	39	6	9	5	9
ENSSSCG00000000681	P3H3	1371	619	1709	914	2863	1431	1369	1428	1006	930	1197	1008	1324	901	445	959	688	1055	1207	758	488	697
ENSSSCG00000000682	GNB3	74	418	103	134	114	190	584	624	328	67	157	228	283	278	450	156	1130	400	146	175	62	98
ENSSSCG00000000683	CDCA3	72	814	315	1786	1359	391	1476	2528	53	472	614	1356	2168	1104	202	1168	706	219	547	1195	1638	1431
ENSSSCG00000000684	USP5	2356	3629	2642	3296	3968	4857	5426	6053	3148	5132	3626	3815	2609	4551	2679	4755	2690	5422	3529	3171	2791	3294
ENSSSCG00000000685	TPI1	37	51	55	21	43	50	28	61	13	14	18	40	33	21	10	16	7	15	12	16	5	16
ENSSSCG00000000687	CD4	71	192	2591	137	395	701	566	639	152	67	258	252	173	171	112	224	83	95	200	191	161	145
ENSSSCG00000000688	LAG3	18	0	105	2	12	10	5	3	0	0	7	2	6	2	0	2	0	1	8	0	0	2
ENSSSCG00000000690	MLF2	7047	7105	6421	8195	9680	11615	11243	13156	7411	9842	8694	7796	6674	9495	4887	9746	5414	9108	6678	5873	5296	6152
ENSSSCG00000000691	COPS7A	1100	1360	938	1193	1427	1982	1578	1761	1245	1461	1131	1157	928	1281	807	1352	815	1364	947	826	645	990
ENSSSCG00000000692	PIANP	0	0	1	1	4	17	2	2	1	0	3	1	8	0	0	0	4	0	0	0	0	0
ENSSSCG00000000693	NCAPD2	1004	1158	1378	2410	2286	1855	2342	3549	1292	2184	2671	1859	2112	1442	790	1613	1123	1732	1236	1201	1544	1205
ENSSSCG00000000694	GAPDH	703342	529642	252287	544484	638622	773309	522877	900179	403534	381653	504472	358805	367899	422242	317685	468651	304958	305951	303741	307444	223572	331560
ENSSSCG00000000695	IFFO1	660	623	712	410	847	794	793	848	1069	396	356	509	476	545	410	622	416	344	479	266	205	222
ENSSSCG00000000696		2429	1824	1334	1028	2058	3002	2133	2556	2243	1394	1335	1490	1153	1538	1084	1646	982	1503	998	765	765	1044
ENSSSCG00000000697		17521	13670	13439	15778	23387	32296	26069	32081	23983	15258	12358	15875	12753	17662	14351	19968	10810	15889	10845	8013	8950	10282
ENSSSCG00000000699	LPAR5	191	167	154	82	242	403	381	277	126	206	126	77	51	121	71	127	36	249	81	75	89	48
ENSSSCG00000000700	ACRBP	1750	1797	2022	1605	3074	2480	1940	2677	2698	1657	1625	1784	1801	2130	1150	2519	1255	1507	1003	935	1027	1236
ENSSSCG00000000702	ZNF384	1071	1428	1835	1103	1965	2320	1817	2145	2057	1253	1240	1342	1178	1517	1080	1604	1053	1258	1058	1026	612	881
ENSSSCG00000000703	VAMP1	48	2	9	7	11	11	3	2	74	15	7	4	11	4	8	8	7	7	5	2	0	4
ENSSSCG00000000704	TAPBPL	1442	1577	1898	1760	3715	2450	2285	3009	1983	1585	1697	1612	1395	1701	1271	2027	1017	1569	1406	1054	1039	1361
ENSSSCG00000000705	CD27	3	0	13	2	8	8	2	2	3	0	0	5	3	1	3	11	2	1	4	0	1	1
ENSSSCG00000000706	LTBR	3100	2839	3099	2258	4702	4043	3427	4176	3422	2562	2764	2477	2319	3237	1814	3511	1897	2328	2358	2506	1881	2751
ENSSSCG00000000707	SCNN1A	83	118	154	30	119	62	55	63	178	78	92	42	74	66	29	85	24	85	59	43	61	58
ENSSSCG00000000708	TNFRSF1A	3236	2297	4182	2169	3951	3702	3034	3618	2611	2418	2776	2312	2051	2580	1489	3072	1524	2184	2259	1723	1805	2263
ENSSSCG00000000709	PLEKHG6	1	1	2	2	1	9	19	0	4	2	2	0	4	1	3	1	2	0	4	5	1	1
ENSSSCG00000000712	VWF	16764	28013	15548	17241	30556	25856	16115	23269	12090	7055	23070	10974	12769	8780	18136	9765	7109	7523	17340	7052	4496	8985
ENSSSCG00000000713		201	467	143	150	288	460	243	349	770	423	333	206	199	323	232	356	218	374	260	142	229	333
ENSSSCG00000000716	KCNA1	0	0	0	0	0	0	0	0	0	0	0	0	0	0	0	0	0	0	0	0	0	0
ENSSSCG00000000717	KCNA6	6	2	157	53	131	89	46	27	8	22	57	16	83	41	9	10	0	19	85	27	8	23
ENSSSCG00000000718		2	0	0	0	0	0	0	0	0	0	0	0	0	0	0	0	0	0	0	0	0	0
ENSSSCG00000000719	NDUFA9	15543	18907	8533	17077	13289	22315	16105	23669	16943	24217	21742	15675	14059	19922	13597	22828	13023	19609	13788	10238	11715	14770
ENSSSCG00000000720	AKAP3	114	193	146	42	153	158	107	125	164	145	57	49	114	72	71	140	46	75	114	49	50	148
ENSSSCG00000000721	DYRK4	11	0	5	2	2	4	6	3	3	5	4	8	1	2	4	0	1	3	0	0	3	0
ENSSSCG00000000722	RAD51AP1	209	286	147	537	419	338	402	645	181	313	452	423	465	251	108	352	157	271	297	282	406	491
ENSSSCG00000000723	C12orf4	607	690	691	700	1038	1199	928	905	801	818	738	918	699	855	582	1005	538	721	717	409	571	636
ENSSSCG00000000728	PARP11	420	274	404	363	682	780	518	732	419	564	533	426	399	523	377	606	353	398	509	209	242	433
ENSSSCG00000000730	PRMT8	380	478	159	159	266	936	961	822	431	281	172	554	500	1004	590	958	486	670	348	126	188	319
ENSSSCG00000000732	CRACR2A	122	120	130	72	195	182	168	153	328	141	138	149	113	118	69	158	120	114	100	63	53	63
ENSSSCG00000000734	TSPAN11	548	1745	2876	1623	2627	2465	2890	2946	1964	1578	1907	2653	1675	3047	1825	3908	1729	2736	1637	1532	1490	1689
ENSSSCG00000000735	TSPAN9	2133	4821	6508	8094	7718	8249	17709	15270	4164	7108	7300	6548	4752	10190	5181	9726	6540	12005	14545	4150	5896	4996
ENSSSCG00000000736	TEAD4	1108	1602	1558	1788	3479	3279	2912	3279	1871	1732	1809	1649	1464	1923	1323	1954	1228	2027	1352	1223	946	1294
ENSSSCG00000000737	TULP3	657	493	1283	626	1204	1019	873	887	662	518	561	490	607	573	240	650	268	451	569	424	318	434
ENSSSCG00000000738	RHNO1	145	316	364	743	972	726	698	1512	191	545	712	825	541	347	114	477	210	345	299	516	711	585
ENSSSCG00000000739	FOXM1	35	235	218	765	543	157	610	837	70	399	621	597	460	295	51	337	169	250	348	517	524	388
ENSSSCG00000000740	TEX52	1	0	1	1	1	0	0	3	0	0	0	0	1	1	0	0	0	0	0	1	4	0
ENSSSCG00000000741	NRIP2	19	77	39	62	64	66	53	44	17	46	89	46	38	37	25	29	36	33	63	31	15	31
ENSSSCG00000000742	ITFG2	593	818	577	667	903	1041	1024	1343	1281	773	637	665	541	817	511	825	501	841	573	455	516	492
ENSSSCG00000000743	FKBP4	9628	17365	7773	9341	11237	27292	12467	15485	13915	13347	8271	10149	6641	11781	10944	13528	7839	13352	9139	5204	7158	6978
ENSSSCG00000000744		7	6	8	4	11	8	4	16	9	6	19	14	9	4	5	4	5	2	18	2	2	2
ENSSSCG00000000745	DDX11	233	210	427	242	498	330	349	435	257	261	375	208	387	172	151	272	168	376	249	147	106	144
ENSSSCG00000000746	WASHC1	1416	1396	944	865	1761	1557	1197	1439	1327	1006	1073	849	804	844	698	1142	598	992	640	739	606	819
ENSSSCG00000000748	IQSEC3	0	0	1	0	4	0	0	0	0	0	1	0	0	1	0	0	0	0	0	0	0	0
ENSSSCG00000000749	SLC6A12	73	14	71	9	162	37	19	23	11	13	15	6	10	10	13	3	5	9	3	5	2	5
ENSSSCG00000000751	CCDC77	134	157	214	186	317	278	178	350	169	193	184	234	233	231	106	267	109	159	168	100	187	168
ENSSSCG00000000753	WNK1	8843	6127	6257	13301	11262	21628	23685	23836	11702	11979	4819	11794	4452	12295	11942	13622	7783	9216	10126	7573	4998	6633
ENSSSCG00000000754	RAD52	823	666	517	437	730	1015	628	786	1261	613	486	679	459	530	662	650	458	512	458	301	369	368
ENSSSCG00000000755	ERC1	5506	2869	2874	3598	5098	8596	6282	7295	5412	4746	2600	3912	2410	4209	3863	4834	2485	3814	3379	1873	2081	2435
ENSSSCG00000000757	ADIPOR2	8748	6787	4292	5496	7021	16049	9553	11404	11954	9929	5788	9173	3908	9582	8497	11155	5847	6451	4161	4939	5523	5713
ENSSSCG00000000759		207	363	459	317	789	1027	411	521	168	246	395	459	403	547	270	760	245	375	560	387	359	315
ENSSSCG00000000760	LRTM2	0	0	1	2	3	4	18	5	1	1	1	1	0	4	1	0	1	4	1	2	1	0
ENSSSCG00000000764	HDHD5	366	788	611	741	867	861	720	1085	790	778	917	818	424	915	623	919	596	700	526	760	398	579
ENSSSCG00000000765	IL17RA	1193	846	1329	854	1416	1338	1320	1499	792	686	1155	812	1048	922	467	1098	455	757	913	793	482	712
ENSSSCG00000000766	CECR2	1491	1352	1189	1434	1914	2877	1726	2090	2557	1906	987	1663	1302	1734	2089	2094	1422	1576	972	737	652	754
ENSSSCG00000000767	ATP6V1E1	7251	5746	4183	8649	8329	10194	9349	11873	7583	8496	7755	7314	6326	8494	4232	9722	4684	8247	5731	4582	5354	5851
ENSSSCG00000000769	BID	709	427	566	548	869	568	639	806	473	494	648	449	511	467	216	582	226	510	470	278	388	419
ENSSSCG00000000770	MICAL3	1953	2267	1287	2075	3015	3864	3779	4110	2656	2112	1219	2255	1290	2773	3267	3014	2180	1819	1877	1142	875	1263
ENSSSCG00000000773	TUBA8	5428	6530	2778	8163	3764	16186	9334	9830	1802	4868	6031	3416	2914	7259	13675	5763	6718	3945	3933	2377	1017	4671
ENSSSCG00000000774	USP18	318	268	307	435	1394	598	3148	1433	393	257	627	382	324	276	183	377	280	132	800	331	236	1407
ENSSSCG00000000777		0	0	0	0	0	0	0	0	0	0	0	0	0	0	0	0	0	0	0	0	0	0
ENSSSCG00000000778	CPNE8	54	14	60	16	28	18	11	27	5	7	8	18	14	5	4	7	6	2	13	8	1	12
ENSSSCG00000000779	KIF21A	471	292	207	400	467	1258	402	530	562	542	276	451	218	518	475	546	356	405	357	288	252	353
ENSSSCG00000000781	ABCD2	6	32	2	40	17	80	38	31	2	16	23	24	31	27	3	36	20	19	2	41	59	58
ENSSSCG00000000782		0	0	0	0	0	0	0	0	0	0	0	0	0	0	0	0	0	0	0	0	0	0
ENSSSCG00000000783	SLC2A13	364	283	505	350	574	721	414	470	392	320	369	242	251	254	136	328	139	222	189	198	218	339
ENSSSCG00000000784	LRRK2	511	1092	997	635	878	1566	1530	1266	1684	1151	727	815	694	1143	1279	1331	655	607	977	395	574	468
ENSSSCG00000000789	CNTN1	26	7	11	64	26	35	12	18	64	8	32	38	30	25	5	53	19	58	2	35	53	8
ENSSSCG00000000791	PDZRN4	137	221	21	89	36	73	131	210	351	81	131	351	25	37	148	60	105	203	221	124	121	93
ENSSSCG00000000793	PPHLN1	2154	1838	1815	2163	2695	3504	2714	3522	2281	2388	2488	2300	2134	2543	1596	3202	1487	2251	1819	1234	1926	1991
ENSSSCG00000000795	ADAMTS20	284	51	392	1028	139	726	153	778	128	1254	1160	1971	899	806	421	643	458	593	40	683	12	499
ENSSSCG00000000798	TWF1	1024	837	1319	1016	1822	2342	1499	2071	1216	1414	1963	1092	1172	1266	596	1559	585	1121	1157	581	827	1020
ENSSSCG00000000799	IRAK4	309	172	407	244	457	384	414	468	304	333	359	219	288	315	149	392	138	201	211	159	145	302
ENSSSCG00000000800	PUS7L	146	144	299	172	402	354	385	433	198	347	228	268	183	287	145	313	126	267	230	122	177	196
ENSSSCG00000000801	TMEM117	60	82	63	99	134	149	112	120	37	103	104	116	113	78	48	95	52	129	93	90	55	68
ENSSSCG00000000802	NELL2	16	52	459	40	1368	92	92	157	131	247	69	51	84	103	55	81	67	178	351	136	57	86
ENSSSCG00000000804	ANO6	963	820	932	784	787	1923	1629	1605	1310	1012	1131	840	884	1128	808	1453	589	550	1109	392	584	568
ENSSSCG00000000806	SCAF11	5379	3797	4436	4744	6225	10310	7476	9137	7662	6516	5034	5367	4665	5771	4661	7494	3557	5032	4726	2603	3351	4014
ENSSSCG00000000807	SLC38A1	271	454	306	983	677	2770	1577	2801	1444	1799	418	1016	272	1060	907	1321	572	1284	1482	608	694	656
ENSSSCG00000000808	SLC38A2	24587	9431	7262	11108	16740	47635	21833	25675	17185	19140	11025	17566	10855	18993	8686	22878	9175	12200	8118	9258	10329	11345
ENSSSCG00000000810	AMIGO2	677	194	333	348	441	248	184	471	88	234	289	267	307	301	300	306	306	177	333	162	144	154
ENSSSCG00000000811	PCED1B	175	351	316	299	474	306	256	296	142	103	220	319	347	222	343	342	203	74	355	135	124	183
ENSSSCG00000000812		8	0	6	6	0	8	0	12	0	0	4	1	4	8	0	6	0	1	0	0	0	3
ENSSSCG00000000816	SENP1	304	506	397	416	594	700	618	780	666	380	386	494	401	501	387	630	332	432	423	209	289	300
ENSSSCG00000000820	H1FNT	0	0	1	0	0	0	0	0	0	0	0	0	0	0	0	0	0	0	0	0	0	0
ENSSSCG00000000837	CHST11	178	93	250	155	248	162	214	274	103	89	144	101	199	144	137	189	109	74	172	61	75	87
ENSSSCG00000000838	SLC41A2	55	24	261	62	234	139	171	149	66	137	125	82	108	93	33	114	27	87	241	32	44	88
ENSSSCG00000000839	ALDH1L2	355	438	842	577	872	794	1219	1280	461	969	727	708	725	812	564	1074	401	565	937	421	422	560
ENSSSCG00000000840	WASHC4	3038	1915	2371	2256	2703	4379	3343	4530	4087	3367	2617	2885	2503	3475	2504	4066	1806	2783	2377	1517	1959	2118
ENSSSCG00000000841	APPL2	3865	3223	2588	2482	4217	5075	3283	4560	5952	3856	3217	3156	2134	3443	3202	3937	2722	2101	2185	1922	2166	2293
ENSSSCG00000000842	KANSL2	601	522	552	503	870	1261	861	1024	788	638	588	656	582	614	427	851	371	427	465	329	423	532
ENSSSCG00000000843	TXNRD1	3644	3738	3638	7235	5199	13204	10955	10762	5257	9921	4716	6280	3786	7806	3934	8139	4007	8521	5930	3814	4598	4832
ENSSSCG00000000844	NFYB	1806	1029	678	1113	1379	2012	1225	1737	1383	921	938	978	1000	984	703	1362	626	886	790	505	716	782
ENSSSCG00000000846	HCFC2	1308	1015	1426	1044	1359	2212	1451	1808	1697	1066	1056	1245	1030	1242	855	1429	760	951	1087	444	573	797
ENSSSCG00000000847	TDG	480	676	710	731	868	1809	1149	1376	1049	836	805	847	677	940	488	1206	545	710	719	388	458	632
ENSSSCG00000000848	GLT8D2	410	404	1083	474	1036	638	567	510	327	387	423	593	581	528	232	699	287	281	699	289	425	409
ENSSSCG00000000849		16749	23417	19951	22483	34953	70743	23412	36316	19779	18935	18094	19008	16583	24300	13152	28243	13481	29736	19663	10039	17092	17424
ENSSSCG00000000853	NT5DC3	108	153	77	212	217	388	411	350	469	165	78	176	40	134	188	223	93	149	174	101	108	54
ENSSSCG00000000854		7	34	60	31	136	36	37	80	12	47	155	63	45	23	34	38	29	33	14	24	32	21
ENSSSCG00000000856	PAH	1201	1394	680	946	1246	3026	1551	2872	1527	2233	1667	973	340	1352	2048	1502	1422	1060	1390	712	863	686
ENSSSCG00000000857	IGF1	158	205	1108	299	1096	251	303	347	74	152	271	224	372	311	217	392	310	102	482	125	70	171
ENSSSCG00000000858	PMCH	0	1	1	5	1	2	0	4	0	0	0	1	2	1	0	0	0	3	3	0	6	0
ENSSSCG00000000859	PARPBP	18	35	63	192	159	82	154	247	30	127	171	133	106	101	27	132	55	103	91	100	137	124
ENSSSCG00000000860	NUP37	204	360	288	266	508	551	311	501	352	340	397	363	314	371	311	420	291	339	335	200	280	243
ENSSSCG00000000862	GNPTAB	1527	1818	1953	1692	2542	3075	1808	2180	1576	1468	2144	1696	1873	1645	1387	1992	1237	1016	1525	690	859	1182
ENSSSCG00000000863	SYCP3	0	0	1	0	0	4	0	1	1	1	5	3	0	1	1	0	1	0	0	0	1	1
ENSSSCG00000000864	CHPT1	3233	2003	1895	2683	2487	3273	3238	3956	2913	2432	1922	2671	2039	2980	1843	3353	1916	2419	2020	1834	1742	2363
ENSSSCG00000000866	MYBPC1	1	0	2	0	5	2	2	2	0	0	1	0	3	0	1	0	0	4	0	0	0	0
ENSSSCG00000000867	SPIC	24	4	91	11	41	30	4	17	26	25	39	11	25	26	14	36	15	31	9	2	10	12
ENSSSCG00000000869	UTP20	971	1385	798	788	1127	2325	1508	1785	1720	1520	1144	1211	819	1239	1140	1527	646	1818	1033	680	834	923
ENSSSCG00000000870	ARL1	4644	5263	4611	6225	7159	11145	8617	10814	5888	7768	6044	5452	4614	6960	4181	7863	4163	7369	5403	2900	4090	4291
ENSSSCG00000000871	SLC5A8	0	0	0	0	0	0	0	0	0	0	0	0	0	0	0	0	0	0	0	0	6	0
ENSSSCG00000000873	ANO4	8	8	1	5	76	108	50	88	9	23	21	43	34	24	4	38	6	10	40	19	17	25
ENSSSCG00000000874	GAS2L3	196	845	288	2012	1097	837	2382	2532	370	830	724	1634	1840	1369	461	1850	758	754	796	925	2209	1191
ENSSSCG00000000875	NR1H4	7	0	0	0	0	0	0	0	0	0	0	0	1	0	1	1	1	0	0	0	0	0
ENSSSCG00000000877	SCYL2	2657	2243	1917	2222	3031	4504	3475	4301	3842	2763	2052	2681	1746	2895	2061	3373	1707	2584	2113	1380	1971	2066
ENSSSCG00000000882	ANKS1B	4	4	0	1	1	0	0	4	1	0	0	0	1	0	0	0	0	0	0	1	0	0
ENSSSCG00000000883		0	0	0	0	0	0	0	0	0	0	0	0	0	0	1	0	0	0	0	0	0	0
ENSSSCG00000000884	APAF1	1223	421	1535	643	885	1367	1078	1617	1104	882	1206	953	1236	706	337	761	446	564	789	484	494	586
ENSSSCG00000000886	SLC25A3	99843	82444	43242	76620	64828	127166	106477	150618	105006	106771	86003	82023	59744	96428	54536	107765	57062	76169	64876	53699	64194	80975
ENSSSCG00000000887		45	105	94	174	123	205	182	257	136	132	130	145	110	147	110	169	75	171	111	165	154	72
ENSSSCG00000000890	NEDD1	1119	741	863	1317	1232	2332	1900	2142	1363	1900	1404	1400	1200	1409	857	1628	596	1451	969	744	978	916
ENSSSCG00000000891	LTA4H	3883	3697	3698	2721	4876	4962	4638	4047	4888	4050	3909	2623	3267	3015	3121	3169	2732	3388	2469	2260	2722	3283
ENSSSCG00000000892	HAL	135	4	3	1	2	0	0	0	0	0	0	0	0	0	0	0	0	0	0	0	0	0
ENSSSCG00000000893	AMDHD1	45	16	14	5	49	6	0	0	2	4	2	2	2	0	4	0	0	3	2	0	1	4
ENSSSCG00000000894	CCDC38	17	1	7	10	4	12	2	6	6	5	10	6	10	5	2	11	2	17	7	8	3	3
ENSSSCG00000000895	SNRPF	421	450	313	459	466	744	487	637	351	531	545	483	538	504	228	582	298	697	398	241	432	466
ENSSSCG00000000896	NTN4	487	313	485	491	658	551	451	548	290	273	523	400	483	542	298	670	284	261	825	232	411	348
ENSSSCG00000000897		0	0	0	0	0	0	0	0	0	0	0	0	0	0	0	0	0	0	0	0	0	0
ENSSSCG00000000900	VEZT	1832	1334	1042	1457	1914	2539	1965	2345	1811	1821	1449	1454	1199	1945	1014	2202	1100	1562	1374	902	1100	1177
ENSSSCG00000000901	FGD6	685	989	709	539	1769	1866	1224	1233	2130	740	639	871	593	1598	962	1934	646	597	898	551	907	506
ENSSSCG00000000902	NR2C1	887	1039	850	772	1335	1748	992	1515	1464	866	776	1000	768	948	694	1440	605	771	666	548	632	681
ENSSSCG00000000905	NDUFA12	13681	13760	7556	14184	12201	14496	13799	16901	14259	16033	18219	12361	12255	14544	7630	16520	8167	13860	9672	7592	9953	11457
ENSSSCG00000000906		1881	567	402	490	590	1330	658	1045	1041	551	1102	794	661	743	389	972	422	646	335	403	549	563
ENSSSCG00000000907	PLXNC1	454	423	3009	211	819	820	851	586	990	428	507	402	489	467	366	626	241	218	508	241	332	385
ENSSSCG00000000908		1248	1468	1380	1979	1989	3147	2754	3250	1614	2436	2057	1834	1288	2253	1191	2697	1080	2208	1719	1197	1522	1517
ENSSSCG00000000910	CRADD	1736	1377	1132	862	1132	1370	2093	2327	3018	1662	1612	1599	1451	1817	820	2754	1021	2087	2210	1029	1155	1320
ENSSSCG00000000915	DCN	26440	25067	56526	20879	58572	47113	36173	26749	12534	18443	23717	32874	31543	28146	8548	39348	11722	15963	40852	17465	24902	27907
ENSSSCG00000000916	LUM	5847	7520	20971	8533	20084	12085	12598	12238	5175	9636	11622	13128	13876	13121	5257	15423	3775	8384	24090	7216	10725	9955
ENSSSCG00000000917	KERA	27	0	56	11	226	29	52	2	0	10	16	1	23	1	2	15	1	5	473	18	1	13
ENSSSCG00000000918	EPYC	2	0	3	0	107	0	0	0	0	0	2	0	1	2	0	0	0	0	0	1	1	0
ENSSSCG00000000920	POC1B	611	358	571	327	489	573	375	470	566	387	453	322	403	307	258	553	198	346	297	311	389	361
ENSSSCG00000000924	C12orf50	26	15	11	20	19	28	13	14	37	23	34	11	13	19	8	25	1	19	3	9	13	1
ENSSSCG00000000925	C12orf29	659	529	609	716	1052	1350	779	1228	969	666	815	643	659	825	491	979	475	719	555	388	433	492
ENSSSCG00000000926	CEP290	447	391	916	669	1025	1396	637	1101	1211	722	716	609	648	711	579	907	427	635	531	305	471	408
ENSSSCG00000000927	TMTC3	1347	1267	1145	1526	1673	3126	1989	2422	2056	2066	1533	1739	1356	1727	1253	2099	1089	1656	1662	673	1035	1136
ENSSSCG00000000932	NTS	4	0	0	0	13	0	21	0	0	1	0	0	0	0	1	0	0	0	0	0	4	0
ENSSSCG00000000934	LRRIQ1	2	3	4	4	8	9	11	9	5	7	4	7	10	7	1	11	1	9	1	2	3	2
ENSSSCG00000000936	SLC6A15	1	5	0	0	1	0	0	4	0	0	0	5	1	0	0	0	0	1	0	0	1	0
ENSSSCG00000000937	MYF5	0	0	0	0	0	0	0	0	0	0	0	0	0	0	0	0	0	0	0	0	0	0
ENSSSCG00000000939	ACSS3	2576	8664	4739	7891	6843	19025	16527	11589	10499	9396	3511	7034	5725	9313	9731	9436	9085	7989	7538	4117	6623	5148
ENSSSCG00000000940	PPFIA2	126	496	250	176	298	531	392	242	481	173	199	169	342	110	211	264	307	201	106	83	142	136
ENSSSCG00000000941	METTL25	212	60	133	55	113	118	121	159	264	100	81	84	112	113	68	151	80	134	88	42	61	58
ENSSSCG00000000943	OTOGL	1	1	1	2	0	9	3	20	5	9	2	1	1	4	5	2	2	4	2	2	8	2
ENSSSCG00000000948	SYT1	1	30	14	7	13	62	28	27	2	12	10	14	0	7	7	12	9	21	33	5	12	1
ENSSSCG00000000950	E2F7	240	185	133	585	431	223	356	706	60	345	563	459	379	309	41	321	112	240	260	387	426	378
ENSSSCG00000000951		760	421	552	1243	1734	635	1044	1002	203	509	899	709	1444	722	218	700	280	610	1234	563	417	521
ENSSSCG00000000952	ZDHHC17	2107	1443	1668	1392	2087	3075	1843	2357	2609	1559	1414	1776	1577	2033	1393	2259	1270	1546	1258	808	1007	1161
ENSSSCG00000000955	TBC1D22A	991	1166	1373	715	1328	1255	1094	1312	1424	651	663	777	589	725	674	812	588	733	528	684	456	603
ENSSSCG00000000958	DYRK2	4003	7188	6615	5133	7997	13444	12606	12282	15999	11137	6302	6718	4060	8100	6929	11148	5147	9391	5896	2864	4930	4851
ENSSSCG00000000959	LARGE1	12502	10837	5172	6028	12557	21048	12034	13688	17276	4972	3761	10105	4613	9867	9354	11657	8282	4668	6069	4302	4151	5188
ENSSSCG00000000960	KLHDC7B	0	0	0	0	0	0	0	0	0	0	0	0	0	0	0	0	0	0	0	0	0	0
ENSSSCG00000000963	SYCE3	0	4	1	1	1	0	2	1	0	0	0	0	2	0	1	0	0	5	2	0	0	4
ENSSSCG00000000964	LMF2	4436	3631	3293	3340	4911	4064	3951	4833	4475	3650	3603	3233	3687	2933	1976	3355	2370	4264	2356	2356	2279	2341
ENSSSCG00000000965	NCAPH2	626	659	413	575	562	768	754	923	773	612	490	620	553	612	326	676	374	599	412	400	420	473
ENSSSCG00000000967	ODF3B	4	1	1	6	0	0	0	1	1	0	0	0	0	0	0	0	7	1	0	0	0	0
ENSSSCG00000000968	SBF1	6871	4955	7058	5075	7891	11232	8124	9810	7609	5875	5213	6496	6050	6542	4534	7221	3945	5851	4234	4970	3055	4337
ENSSSCG00000000970	PPP6R2	4957	3146	3728	3010	4439	6757	4604	5911	5634	3744	3104	4181	3505	3883	3615	4192	3081	4208	2473	2247	1405	2111
ENSSSCG00000000971	HDAC10	1189	473	816	581	1001	874	821	1016	1136	406	587	612	884	663	411	624	606	558	348	458	173	351
ENSSSCG00000000972	TUBGCP6	2739	2796	2189	1555	2274	3695	2469	3003	3908	1761	1670	2001	2200	2071	1999	2360	1606	2013	1467	1182	779	1080
ENSSSCG00000000973	SELENOO	2114	2412	1654	2041	2368	2950	2249	2829	1999	2271	2389	1881	1863	2123	1457	2227	1388	2193	1746	1610	1015	1515
ENSSSCG00000000974	TRABD	1624	1195	1465	1419	2080	2353	1935	2533	1793	1338	1360	1433	1538	1448	849	1660	1077	1485	972	1083	632	826
ENSSSCG00000000975	PANX2	12	16	23	12	47	9	13	15	6	16	22	17	13	5	12	16	14	15	10	28	4	8
ENSSSCG00000000976	MOV10L1	0	0	0	0	0	7	0	2	2	2	1	1	8	4	1	13	1	3	1	7	9	3
ENSSSCG00000000978	MLC1	0	4	1	0	0	0	0	0	0	0	0	0	0	0	0	0	2	0	0	0	0	0
ENSSSCG00000000980	ALG12	728	663	809	596	933	1200	708	968	994	870	707	752	853	985	669	988	561	937	620	525	360	426
ENSSSCG00000000981	CRELD2	454	392	719	530	1168	732	589	774	287	690	832	504	752	558	243	755	297	1141	590	420	376	553
ENSSSCG00000000982	TTLL8	0	0	1	0	0	0	0	0	0	1	0	0	0	0	0	0	0	0	0	0	0	0
ENSSSCG00000000983		8	0	5	1	14	1	0	6	3	0	0	0	0	0	0	0	0	0	0	0	1	5
ENSSSCG00000000985	EXOC2	6277	4737	5859	5167	7650	9336	7336	9209	7986	5055	4598	5815	5316	5974	4187	6571	4335	5410	4060	3148	2558	3208
ENSSSCG00000000991	FOXQ1	0	0	0	0	0	0	0	0	1	0	0	0	0	0	0	0	0	0	0	0	0	0
ENSSSCG00000000994	GMDS	570	830	932	591	1025	896	614	905	831	850	961	696	718	769	408	786	424	776	475	403	454	522
ENSSSCG00000000997	PPP1R3G	3299	2463	1267	4167	2600	4703	4115	5399	4472	2056	1288	3603	946	3246	4665	3425	3327	2078	4220	1674	1229	1712
ENSSSCG00000000998	RPP40	586	663	336	392	478	991	598	1018	473	785	964	694	567	819	463	923	551	1079	581	306	548	542
ENSSSCG00000000999	CDYL	542	375	453	538	606	1046	580	883	571	539	476	553	393	577	423	596	286	442	320	396	244	376
ENSSSCG00000001000	ECI2	11753	13374	6408	12404	12149	16971	12206	19995	11735	13076	12670	12547	7754	16062	9012	16638	8096	13594	6592	8044	7303	9968
ENSSSCG00000001001		8	0	6	3	3	24	2	8	17	6	9	0	3	5	11	10	16	6	1	3	1	9
ENSSSCG00000001002	PRPF4B	5038	3022	3813	3577	4251	8825	6404	7746	5861	4465	3364	4042	3463	4231	3067	4901	2826	4175	2652	1658	2183	2475
ENSSSCG00000001004	SLC22A23	323	276	359	482	529	1081	602	520	449	380	332	422	250	462	376	493	300	379	266	359	149	264
ENSSSCG00000001005		0	0	0	0	0	0	0	0	0	0	0	0	0	0	0	0	0	0	0	0	0	0
ENSSSCG00000001008	BPHL	485	1024	916	1071	1112	1672	912	1605	868	1130	1142	973	868	978	635	1038	631	1100	589	733	703	788
ENSSSCG00000001009	RIPK1	2461	1587	3181	1516	3087	2753	2139	2842	1647	1416	1992	1726	2062	1707	1040	1977	999	1353	1397	939	885	1221
ENSSSCG00000001010		4177	4582	3788	4134	5842	7583	5627	7086	5426	4307	4499	4522	3867	5067	3228	5749	2992	4182	3022	3064	2358	3074
ENSSSCG00000001011	SERPINB1	1031	966	2803	871	2204	1136	1539	1810	1292	767	1211	771	1109	977	534	1154	635	386	1269	615	624	1087
ENSSSCG00000001021	RREB1	1308	2027	1636	2276	2184	3970	3174	3580	3768	2002	1009	2351	1013	2254	2060	2497	1395	1863	1710	1895	896	1105
ENSSSCG00000001022	SSR1	3964	3320	2978	3912	5216	9154	7378	7254	5446	5748	2345	3837	2135	4459	3982	5280	2824	5689	4122	1864	2379	2412
ENSSSCG00000001024	RIOK1	1137	1228	1127	1327	1797	4003	2711	3100	2005	1848	1017	1587	1001	1801	1260	1909	1053	1897	1047	677	953	918
ENSSSCG00000001025	DSP	31383	43244	19407	36153	45862	82486	70010	81843	60791	46846	20367	40030	15533	52053	57593	58014	29220	47712	30952	29021	24874	25904
ENSSSCG00000001027	BMP6	1666	1100	881	805	1144	1388	819	1001	795	719	1191	782	1576	1329	748	1417	544	382	588	516	479	749
ENSSSCG00000001033	SLC35B3	521	286	389	277	524	592	478	497	552	357	358	343	451	410	268	510	224	320	287	199	239	297
ENSSSCG00000001035		0	0	0	0	0	1	0	1	0	0	0	0	0	0	0	0	0	2	0	0	0	0
ENSSSCG00000001036	TFAP2A	17	2	3	8	12	11	9	7	5	6	13	0	15	4	3	5	2	9	20	1	8	2
ENSSSCG00000001038		2506	2406	2177	2878	2718	3987	3358	4051	2676	2926	3138	2716	2468	3261	1666	3792	1543	2642	2380	1727	2274	2547
ENSSSCG00000001040	C6orf52	9	7	12	3	4	23	15	5	30	13	3	0	8	14	1	15	9	13	8	2	5	8
ENSSSCG00000001041	PAK1IP1	1099	1193	1028	804	1193	1984	1498	1443	991	1090	1206	956	937	1005	635	1154	847	1368	792	637	787	836
ENSSSCG00000001042	MAK	124	84	101	58	74	61	13	47	76	26	43	26	44	43	22	45	32	17	37	28	30	21
ENSSSCG00000001045	ELOVL2	72	40	37	72	25	162	27	96	16	88	100	53	48	56	24	35	28	66	61	61	47	30
ENSSSCG00000001048	ADTRP	0	0	0	0	0	0	0	0	0	0	0	0	0	0	0	0	0	0	0	0	0	0
ENSSSCG00000001049	HIVEP1	942	1218	1126	845	1251	1528	1055	1179	1158	949	679	773	660	937	893	1210	602	812	785	556	457	450
ENSSSCG00000001052	PHACTR1	2942	3230	3884	3843	3441	6575	6334	6463	6661	6792	3167	3234	2936	4824	1839	5580	2246	5787	6359	2730	3229	3091
ENSSSCG00000001053	TBC1D7	1014	795	704	1097	1179	1271	1006	1402	890	977	929	1230	735	1290	824	1370	711	851	658	626	967	906
ENSSSCG00000001056	RANBP9	3204	2762	1971	2869	3584	4090	3515	5391	3103	2581	2558	2754	2016	3480	2354	3626	2084	1860	2320	1889	2054	2653
ENSSSCG00000001057	MCUR1	428	621	360	740	756	806	822	1231	501	1139	954	713	517	605	315	727	478	961	471	495	620	648
ENSSSCG00000001060		0	0	0	0	0	0	0	0	0	0	0	0	0	0	0	0	0	0	0	0	0	0
ENSSSCG00000001061	JARID2	1211	1353	1809	1654	2025	2019	1875	2358	2312	1664	1494	1519	1283	1600	1505	1749	1167	1644	1239	741	743	858
ENSSSCG00000001062	DTNBP1	1285	1633	865	1076	1497	1571	1328	2049	1485	875	1018	800	1055	913	716	1065	647	836	824	731	590	821
ENSSSCG00000001063		3222	3340	2410	1121	3443	2910	1587	1681	2750	439	795	1421	1010	1152	2169	1545	1214	275	1293	847	911	707
ENSSSCG00000001064	GMPR	7880	8873	3475	6094	11887	9992	10628	12155	10935	8212	8062	8983	7647	12392	7209	14420	7514	6997	6366	4945	5963	6411
ENSSSCG00000001065	ATXN1	634	591	472	953	651	1233	725	1115	899	1167	514	885	452	946	985	854	538	612	567	628	233	333
ENSSSCG00000001067	STMND1	1	4	0	7	4	6	0	1	0	0	0	1	0	0	1	0	0	3	1	0	1	0
ENSSSCG00000001068	CAP2	7455	7751	4940	11942	11395	17031	16855	22623	12394	9549	5577	8463	5258	11750	7724	11629	6551	10152	9841	6230	7785	8836
ENSSSCG00000001070	FAM8A1	4303	2592	2207	2188	3613	4352	2841	3625	4020	2505	2024	2500	1916	2808	2193	3342	1776	1856	1995	1477	1833	2129
ENSSSCG00000001072	NHLRC1	60	133	59	52	106	108	151	89	108	81	86	86	41	96	104	97	86	138	86	78	49	66
ENSSSCG00000001073	TPMT	365	493	384	358	324	435	309	446	338	276	290	318	281	348	260	428	238	371	430	137	294	280
ENSSSCG00000001074	KDM1B	718	807	1019	612	1405	1531	924	1148	1243	875	686	712	575	816	692	1102	593	689	500	407	423	577
ENSSSCG00000001075		11838	5785	5899	6941	9252	10901	9468	11333	8872	8278	7942	6695	7682	7154	4143	9275	3851	6199	6379	4282	6761	6792
ENSSSCG00000001076	RNF144B	526	623	671	138	1206	911	680	548	1188	366	288	273	299	442	221	650	262	418	885	199	415	416
ENSSSCG00000001078	MBOAT1	346	518	900	388	801	661	637	639	511	595	478	496	419	474	334	652	282	486	664	184	467	258
ENSSSCG00000001080	CDKAL1	762	714	654	504	765	1055	703	842	1047	687	666	599	541	875	536	1091	553	724	507	352	418	438
ENSSSCG00000001081	SOX4	841	1023	1269	1237	1244	1438	912	1344	1117	685	466	949	1124	700	384	714	397	894	627	453	193	245
ENSSSCG00000001083		0	4	0	0	2	2	0	1	1	0	0	1	1	1	2	1	0	1	0	0	0	0
ENSSSCG00000001085	DCDC2	0	0	3	0	1	4	6	8	8	0	0	4	18	6	8	2	3	0	0	1	2	0
ENSSSCG00000001087	MRS2	702	421	603	1092	867	1478	1559	1831	1021	1709	951	1174	548	1329	730	1266	683	1151	1001	638	768	856
ENSSSCG00000001088		0	1	0	1	0	1	0	0	3	1	0	1	0	0	1	1	4	2	0	0	0	0
ENSSSCG00000001089	GPLD1	37	31	39	46	49	81	100	117	58	54	43	64	42	85	38	97	28	67	35	27	13	36
ENSSSCG00000001090	ALDH5A1	2035	2454	1556	1866	2884	4026	2447	2694	4946	1776	1715	3011	1252	2595	3304	2709	2046	1859	2199	2057	1834	2061
ENSSSCG00000001091	KIAA0319	9	4	1	11	10	5	1	11	6	5	2	0	1	3	1	4	1	0	13	0	0	2
ENSSSCG00000001092	TDP2	1836	2039	1552	2634	3318	4974	3211	3590	3150	3169	2835	2437	1911	3114	2200	3794	1806	2705	2276	1569	2394	2650
ENSSSCG00000001095	GMNN	1116	938	684	854	1124	1290	1000	1427	746	929	1237	810	951	821	346	1036	520	805	564	537	721	852
ENSSSCG00000001096	ARMH2	0	6	0	0	0	0	4	4	0	2	1	0	1	0	0	2	1	0	0	0	0	0
ENSSSCG00000001097	RIPOR2	1299	3471	2510	2210	2677	3264	3366	3701	6191	3310	1761	3042	1348	2971	1594	4029	2064	3152	3151	1581	2624	2403
ENSSSCG00000001098		0	2	0	0	3	0	1	10	5	4	4	0	1	1	1	0	0	3	0	0	0	0
ENSSSCG00000001099	CMAH	196	79	279	142	221	107	118	145	95	65	225	121	246	89	203	168	120	71	150	67	52	94
ENSSSCG00000001100	CARMIL1	456	151	452	159	735	361	245	223	193	210	281	190	182	144	118	150	130	123	197	64	83	121
ENSSSCG00000001101	SCGN	0	0	0	0	0	0	0	0	0	0	1	1	0	1	0	0	0	2	1	0	0	0
ENSSSCG00000001105		0	0	0	0	0	0	0	0	0	0	0	0	0	0	0	0	0	0	0	0	0	0
ENSSSCG00000001107	SLC17A1	0	0	0	0	0	0	0	0	0	0	0	0	0	0	0	0	1	0	0	0	0	0
ENSSSCG00000001131	BTN2A2	1	13	9	7	10	8	4	3	1	6	4	3	6	2	2	3	5	3	0	10	2	1
ENSSSCG00000001132	BTN1A1	0	0	0	0	1	0	0	0	0	0	0	0	0	0	0	0	0	1	0	0	0	0
ENSSSCG00000001137	HIST1H1D	844	684	700	868	1113	402	501	707	814	602	547	532	376	566	347	614	434	281	741	382	291	379
ENSSSCG00000001156	ZNF322	778	914	1218	1121	1367	1945	1763	2211	1545	1474	1018	1239	1117	1545	757	1748	740	1179	1022	754	949	870
ENSSSCG00000001164	ZNF184	420	453	593	368	761	983	690	848	875	405	447	520	592	577	322	649	362	403	326	259	263	295
ENSSSCG00000001196		0	0	0	0	0	0	0	0	0	0	0	0	0	0	0	0	0	0	0	0	0	0
ENSSSCG00000001197	ZNF165	158	167	105	80	124	162	107	137	211	131	75	108	68	99	59	130	41	74	92	39	132	60
ENSSSCG00000001201	ZKSCAN8	1405	1526	1289	1299	1959	3547	1883	2668	2752	1558	1012	1737	1330	1658	1347	1979	1059	1409	1241	793	1087	1003
ENSSSCG00000001202		0	0	0	0	1	0	2	0	0	0	0	0	1	0	0	0	0	0	0	0	0	0
ENSSSCG00000001203	ZSCAN9	67	31	47	15	115	113	61	39	275	49	27	47	24	39	29	67	15	81	28	23	106	72
ENSSSCG00000001204	ZKSCAN4	19	131	88	35	152	106	113	127	152	59	75	88	98	156	59	134	46	73	92	77	62	79
ENSSSCG00000001205	NKAPL	52	67	64	60	178	185	81	146	116	53	91	78	43	88	44	82	19	130	57	30	41	60
ENSSSCG00000001206	ZSCAN26	210	362	315	325	397	680	505	468	502	340	260	423	296	346	250	414	233	248	271	169	165	246
ENSSSCG00000001207	PGBD1	590	654	489	439	842	1241	910	937	1042	689	479	626	459	675	465	873	458	622	510	274	434	434
ENSSSCG00000001209	ZSCAN12	393	441	391	371	634	840	773	796	662	418	280	528	341	535	409	562	373	395	444	253	280	349
ENSSSCG00000001211		0	0	0	0	0	0	0	0	0	0	0	0	0	0	0	0	0	0	0	0	0	0
ENSSSCG00000001213	GPX6	0	0	0	0	0	2	0	0	0	0	0	0	0	0	0	0	0	0	0	0	0	0
ENSSSCG00000001214	GPX5	0	0	0	0	0	0	0	0	0	0	0	0	0	0	0	0	0	0	0	0	0	0
ENSSSCG00000001216		1	11	8	6	10	13	8	2	5	21	10	7	1	1	1	0	2	15	10	2	2	1
ENSSSCG00000001219	TRIM27	2293	2001	2387	1843	3141	3881	2671	3445	2719	1966	2263	2069	2151	2071	1479	2547	1556	1701	1468	1413	1411	1672
ENSSSCG00000001229		63110	74502	98450	49042	105544	93154	66292	80631	48575	21378	64074	78782	66017	114823	38833	139743	30735	13295	45943	48828	49116	78854
ENSSSCG00000001231		1113	472	399	975	430	2998	749	563	255	448	1334	1028	2389	2129	794	2845	557	108	1074	290	282	1548
ENSSSCG00000001232		0	1	9	1	3	6	2	1	1	2	3	3	1	0	1	5	0	1	6	0	0	0
ENSSSCG00000001233	TRIM26	310	470	386	339	727	776	813	810	458	328	348	382	436	410	303	606	232	256	606	258	209	359
ENSSSCG00000001234	TRIM10	1	0	0	3	1	1	2	0	1	1	12	1	1	1	0	6	0	0	3	4	0	1
ENSSSCG00000001235	TRIM15	4	0	0	1	0	0	0	0	4	0	1	0	1	0	0	1	1	0	0	1	0	0
ENSSSCG00000001236	TRIM40	0	0	9	1	3	0	0	1	0	0	0	0	1	1	1	0	0	0	0	0	2	0
ENSSSCG00000001242	GABBR1	3948	1257	1739	1153	1880	1807	2021	2663	1449	623	896	1397	1451	981	1165	1347	1018	582	1252	426	341	565
ENSSSCG00000001245	ZNRD1	279	551	364	300	496	525	372	593	446	407	375	350	436	458	286	520	256	379	354	213	316	230
ENSSSCG00000001247	ZFP57	40	130	133	28	94	121	133	155	177	99	75	99	60	83	65	124	78	58	22	44	26	27
ENSSSCG00000001248	MOG	14	18	25	9	57	32	29	30	30	25	28	26	16	33	16	24	31	16	11	18	11	11
ENSSSCG00000001252		296	687	386	339	1677	406	382	579	78	121	380	420	365	400	429	676	111	61	633	79	111	221
ENSSSCG00000001253		1	9	0	0	2	6	4	0	0	0	1	1	0	0	15	10	2	0	4	0	1	0
ENSSSCG00000001254		0	0	0	0	0	0	0	0	0	0	0	0	0	0	0	0	0	0	0	0	0	0
ENSSSCG00000001255		0	0	0	0	0	0	0	0	0	0	0	0	0	0	0	0	0	0	0	0	0	0
ENSSSCG00000001256	OR11A1	0	0	0	0	0	0	0	0	0	0	0	0	0	0	0	0	0	0	0	0	0	0
ENSSSCG00000001258		0	0	0	0	0	0	0	0	0	0	0	0	0	0	0	0	0	0	0	0	0	0
ENSSSCG00000001297		0	0	0	0	0	0	0	0	0	0	0	0	0	0	0	0	0	0	0	0	0	0
ENSSSCG00000001304		0	0	0	0	0	0	0	0	0	0	0	0	0	0	0	0	0	0	0	0	0	0
ENSSSCG00000001341		16935	9527	9824	11973	17295	13132	14243	19076	10386	6575	14917	9553	11765	8964	5281	10756	6959	4004	13286	4563	5259	11411
ENSSSCG00000001342	TRIM39	387	315	279	212	361	563	404	466	410	349	271	325	266	323	270	291	216	283	244	183	128	202
ENSSSCG00000001346	ABCF1	3929	4481	3406	4168	4983	7120	6106	7647	4356	5094	3692	4580	2846	4618	3285	4925	3106	4518	3865	2321	2041	2822
ENSSSCG00000001347	PPP1R10	1203	1520	1279	2168	2116	2866	2744	3001	1499	1832	1155	1177	919	1655	1305	1838	813	1763	861	954	854	850
ENSSSCG00000001362	MDC1	2045	3227	2313	2370	3300	4212	3511	3844	3660	2646	1884	2204	1895	2287	2045	2669	1615	3117	1972	1429	1338	1436
ENSSSCG00000001372	GNL1	1329	1487	1426	1389	1751	2517	2105	2468	1535	1185	1250	1205	1012	1322	651	1400	642	1017	1069	683	620	797
ENSSSCG00000001376	DHX16	1465	1688	1703	1330	1944	3016	1937	2942	2186	1542	1383	1496	1346	1695	1148	1916	1094	1362	1124	787	743	998
ENSSSCG00000001379	TUBB	1156	2807	1949	3256	2368	3433	4005	4511	2652	3835	2954	2645	1742	2790	1140	2537	1086	3061	2670	1104	1624	1685
ENSSSCG00000001382	DDR1	5417	5278	3623	2883	7010	8258	7806	6775	5449	5186	2307	3340	2142	5522	3918	5899	3624	6012	4740	2149	2469	2690
ENSSSCG00000001383	GTF2H4	300	390	319	283	488	795	440	602	530	331	364	409	415	493	228	546	265	413	311	272	308	337
ENSSSCG00000001384	VARS2	1403	1748	1366	1552	1710	2399	2030	2706	2302	2628	1873	2060	1110	1793	1456	1810	1793	2177	1231	951	724	1174
ENSSSCG00000001388	C6orf15	0	0	0	0	0	0	0	0	0	0	0	0	0	0	0	0	0	0	0	0	0	0
ENSSSCG00000001391	CCHCR1	532	743	701	503	708	487	493	688	668	425	462	538	489	453	275	533	274	546	316	252	297	329
ENSSSCG00000001392	TCF19	55	360	198	821	490	161	616	850	33	498	579	578	599	378	69	417	152	394	553	535	644	564
ENSSSCG00000001393		0	0	1	0	1	0	1	0	0	0	0	0	0	0	0	0	0	0	0	0	0	1
ENSSSCG00000001394		377	423	540	794	1011	525	724	1330	382	586	1051	527	662	499	243	649	279	350	717	324	395	530
ENSSSCG00000001395		56	34	42	96	86	32	40	75	46	67	172	72	48	66	30	90	59	4	123	57	21	92
ENSSSCG00000001396		2218	633	1132	1435	2329	1790	1861	2170	822	745	1640	1122	1388	824	1046	1039	677	358	1406	772	828	1622
ENSSSCG00000001398		2009	1467	1995	1063	3049	2448	1981	2727	1423	812	1504	1305	2604	2390	1682	2973	732	725	1340	1116	1034	1398
ENSSSCG00000001400	DDX39B	12500	9275	9941	8752	13600	20817	11647	17087	13752	12112	11810	10227	12606	10345	8130	12223	8013	13590	7149	4719	5496	6301
ENSSSCG00000001401	ATP6V1G2-DDX39B	45	27	78	33	42	34	43	40	38	42	53	63	35	54	17	45	25	36	57	30	20	19
ENSSSCG00000001402	NFKBIL1	3037	3710	2024	1517	2586	2773	2026	2290	2918	1841	1922	1942	1631	1744	1557	2303	1550	1636	1171	1079	983	1116
ENSSSCG00000001403	LTA	52	3	1	2	11	5	12	2	5	1	13	1	4	2	11	5	2	4	8	1	1	0
ENSSSCG00000001404	TNF	0	26	76	15	50	26	20	29	20	4	21	27	19	17	18	14	37	0	20	2	8	19
ENSSSCG00000001405	LTB	124	72	246	83	244	122	109	122	88	45	88	68	106	52	64	93	47	52	44	43	22	47
ENSSSCG00000001407		0	1	1	2	5	3	1	1	1	0	1	0	9	2	0	10	1	0	4	1	0	1
ENSSSCG00000001409	PRRC2A	16243	19332	13703	17191	19852	35386	27788	32690	23347	20726	12143	17378	11337	18303	16927	19962	12901	21004	14778	11237	9654	11837
ENSSSCG00000001410	BAG6	12183	14259	8112	10389	11872	14898	14077	17599	14882	14975	10125	10408	8756	11457	8344	12864	7337	14003	7703	7399	7028	8340
ENSSSCG00000001411	APOM	275	349	316	249	380	415	341	424	355	265	319	287	342	378	187	446	186	215	205	128	181	193
ENSSSCG00000001413	GPANK1	2119	2203	1428	1413	2480	2223	1543	2194	2613	1541	1381	1552	1298	1641	1127	1976	1315	1134	736	800	790	872
ENSSSCG00000001414		10573	9407	5785	7169	9241	12459	8872	12367	9979	9161	8532	6904	7538	8011	5371	9118	5497	8803	4740	5327	5157	6426
ENSSSCG00000001416	LY6G5C	34	6	3	9	2	7	13	20	0	4	11	1	6	6	1	9	2	1	2	5	0	1
ENSSSCG00000001418	NEU1	813	1274	1274	837	1004	1942	1294	1493	1388	1304	803	1226	857	1698	840	1842	825	1325	979	658	632	808
ENSSSCG00000001419	SLC44A4	115	115	253	121	292	154	130	221	140	100	190	79	121	147	43	126	51	94	67	41	30	52
ENSSSCG00000001420	EHMT2	1468	1530	2090	1318	2488	2999	2089	2511	1962	1503	1469	1436	1430	1526	1274	2045	916	1650	1292	1022	926	1000
ENSSSCG00000001421	ZBTB12	258	610	443	463	808	973	915	919	740	369	417	380	335	372	389	433	193	530	372	193	214	187
ENSSSCG00000001422	C2	586	272	4847	143	3999	728	675	493	190	60	245	168	298	285	148	399	124	12	368	114	259	421
ENSSSCG00000001423	NELFE	1871	1347	1034	1014	1386	2134	1568	1884	1636	1296	1006	1201	994	1307	657	1417	724	1352	856	720	703	913
ENSSSCG00000001424	SKIV2L	3675	2421	2543	1772	3294	3133	2434	3256	3130	2385	1902	2041	2075	2139	1486	2282	1543	2305	1564	1188	1017	1331
ENSSSCG00000001425	DXO	0	0	0	0	0	0	0	0	0	0	0	0	0	0	0	0	0	0	0	0	0	0
ENSSSCG00000001426	STK19	575	270	311	227	442	452	384	409	414	245	284	269	333	297	179	343	212	276	195	156	98	161
ENSSSCG00000001427	C4A	2201	1087	26083	551	16328	1708	627	391	1055	114	396	237	604	899	245	1278	116	72	214	455	217	498
ENSSSCG00000001428	CYP21A2	1014	206	783	381	899	419	303	268	133	152	303	263	490	259	123	348	171	183	370	277	214	248
ENSSSCG00000001430	ATF6B	1759	1576	2443	1293	2654	2534	2164	2793	2393	1865	1729	1477	1699	1826	1158	1861	1137	1700	1224	1070	926	1102
ENSSSCG00000001431		77	114	141	123	233	308	208	313	151	107	118	119	181	166	51	147	121	104	80	82	128	98
ENSSSCG00000001433	PPT2	911	926	1082	780	1150	1143	1148	681	1251	784	740	1017	738	1212	614	1274	608	1010	743	782	670	854
ENSSSCG00000001434	EGFL8	348	124	179	328	288	251	189	228	247	163	222	154	280	159	93	197	111	155	224	129	134	135
ENSSSCG00000001435	AGPAT1	1579	2164	2308	2593	3395	3780	3413	3790	2960	2896	1340	2389	1213	2644	1832	3038	1813	3243	1949	2069	1693	1616
ENSSSCG00000001436	RNF5	1430	1632	1303	1502	1713	2847	1941	2575	1997	1837	1439	1427	1073	1551	1115	1749	1164	1950	1145	838	1098	1151
ENSSSCG00000001437	AGER	10	5	29	9	21	23	19	11	8	12	2	10	8	7	8	9	1	1	3	5	1	3
ENSSSCG00000001438	PBX2	2851	3193	3426	2522	4159	5385	4032	4903	4278	2606	2439	2427	2494	2639	2016	2971	2002	2191	2170	1263	1390	1553
ENSSSCG00000001439	GPSM3	227	286	859	255	624	294	335	376	271	155	316	221	338	386	187	338	143	157	182	240	177	226
ENSSSCG00000001440	NOTCH4	5037	2185	1475	2065	1689	2999	3110	3741	3039	2476	3562	3318	3684	3012	2513	3824	2351	2521	1638	1874	1413	1832
ENSSSCG00000001441		0	0	0	0	0	0	1	0	0	0	0	0	1	0	0	0	0	0	0	0	0	0
ENSSSCG00000001444		0	0	0	2	0	2	0	0	0	0	0	0	0	0	0	0	0	0	0	0	0	0
ENSSSCG00000001447		0	0	0	0	0	0	0	0	0	0	0	0	0	0	0	0	0	0	0	0	4	0
ENSSSCG00000001453	HLA-DRA	7671	8960	21646	9163	25182	13601	13215	17816	4619	4614	7765	4769	10787	6688	7195	8629	5371	1643	12939	3815	5837	7797
ENSSSCG00000001455		2718	3709	11282	2257	9232	1962	3296	1651	2125	1744	3051	2180	3207	3570	3162	3929	1816	785	2678	1404	2582	3027
ENSSSCG00000001456		3594	4301	12391	5037	13337	6387	6255	7372	2669	2334	4598	2899	5607	3897	4236	4285	3391	1104	7189	2527	3284	3800
ENSSSCG00000001457	SLA-DQB1	4142	4225	12818	3771	12947	6791	4719	6493	3006	2497	4246	2336	4881	3740	2893	4450	2389	1087	5074	2245	3886	3819
ENSSSCG00000001458		6	2	6	6	28	6	11	10	0	4	10	2	3	1	0	7	8	4	15	28	4	0
ENSSSCG00000001459	HLA-DOB	39	18	29	27	45	14	15	44	16	7	7	9	38	49	49	31	32	3	48	2	14	20
ENSSSCG00000001463	PSMB9	244	220	367	444	1067	334	487	929	172	323	491	275	509	331	224	432	147	108	442	207	192	344
ENSSSCG00000001469	SLA-DMB	1096	1038	3729	1059	3105	1958	1687	2175	624	870	1124	964	1445	1125	933	1421	619	265	1768	721	837	1102
ENSSSCG00000001470	SLA-DMA	853	984	2242	950	2489	1491	1156	1767	562	700	754	668	1207	820	808	982	533	302	1372	468	627	746
ENSSSCG00000001471	BRD2	13211	8347	8870	6145	11703	16172	11502	14666	11778	9943	7326	8462	8083	10302	6591	11646	6108	7355	6728	4644	4699	5284
ENSSSCG00000001472	SLA-DOA	181	113	904	214	982	368	311	347	87	75	138	79	232	125	173	208	91	16	258	113	133	111
ENSSSCG00000001473	COL11A2	37	13	54	6	11	25	21	15	36	37	14	18	33	19	10	41	7	30	4	15	12	24
ENSSSCG00000001474	RXRB	2264	1748	1527	1524	2279	3144	1963	2541	2239	1812	1389	1627	1479	1789	1243	2107	1252	1375	1093	932	754	1041
ENSSSCG00000001475	SLC39A7	2538	2335	3503	3158	5295	5792	4658	5658	2700	3438	3757	2911	3040	3208	1570	3826	1741	3720	3307	1539	1798	2202
ENSSSCG00000001476	HSD17B8	3369	3061	2033	3118	3487	4483	2913	4733	3540	1798	2590	2886	2605	3066	1743	3583	2354	1684	2048	1803	1681	2477
ENSSSCG00000001477	RING1	3439	3259	3009	2795	4427	5629	4215	5571	4331	2818	2905	2781	2792	2873	1770	3225	1858	2745	1812	1514	1499	1723
ENSSSCG00000001478	BMP5	3855	3406	1333	2107	4186	4834	2594	5572	4798	3359	2922	3298	2376	3453	2518	4259	1444	2584	1797	2497	2131	2676
ENSSSCG00000001479	HMGCLL1	28	113	32	15	37	103	285	127	142	87	101	53	18	111	59	116	26	179	156	12	155	40
ENSSSCG00000001480	GFRAL	0	0	0	0	0	3	3	1	2	0	1	0	0	2	1	3	1	3	1	0	0	0
ENSSSCG00000001481	HCRTR2	0	0	0	0	0	0	0	0	0	0	0	0	0	0	0	0	0	0	0	0	0	0
ENSSSCG00000001483	FAM83B	10	22	70	2	89	2	22	5	5	3	14	2	17	11	0	7	1	4	0	1	16	17
ENSSSCG00000001484	TINAG	0	0	4	7	1	12	4	1	0	2	1	0	2	1	2	0	6	2	3	0	0	0
ENSSSCG00000001485	MLIP	19421	26159	12200	16566	30272	33146	26174	28640	28897	25607	16366	17735	11666	27465	16130	29938	14926	22193	15005	12997	14986	16839
ENSSSCG00000001486	LRRC1	518	525	298	714	695	1210	864	1220	500	427	428	328	290	517	258	597	168	484	226	224	270	241
ENSSSCG00000001487	KLHL31	25056	30970	16910	22777	28962	87400	45840	59304	20207	32469	26794	27768	15000	32263	24980	35043	25332	24654	22091	17113	19140	23817
ENSSSCG00000001488	GCLC	611	340	394	347	617	959	672	736	399	730	601	496	416	564	454	676	442	523	450	306	306	453
ENSSSCG00000001489		4	2	0	1	3	2	4	2	0	2	0	1	0	0	1	3	0	0	1	2	0	6
ENSSSCG00000001490	KHDRBS2	0	0	0	0	0	0	0	0	0	0	0	0	0	0	0	0	0	1	0	0	0	0
ENSSSCG00000001493	PRIM2	305	511	366	534	734	699	490	692	373	676	654	536	476	439	197	544	241	607	389	394	600	591
ENSSSCG00000001497	ZNF451	1112	872	958	742	1143	1720	1153	1378	1573	840	771	939	745	984	817	1182	603	749	720	417	549	621
ENSSSCG00000001498	BEND6	187	168	214	146	221	191	196	301	116	126	116	124	258	194	163	207	141	78	185	133	135	129
ENSSSCG00000001499	DST	9887	11222	14094	14676	19590	27960	26969	29432	21653	14981	11687	20183	15903	19286	22990	27090	13978	16840	17075	9241	8265	10014
ENSSSCG00000001500		44	717	432	502	346	1315	1222	1059	248	1167	733	866	636	661	96	851	260	649	764	488	670	686
ENSSSCG00000001501	VPS52	2927	3282	3173	3298	4620	5277	3933	5624	4307	3642	3326	3281	2386	3107	2275	3590	2393	3604	2410	2132	1881	2283
ENSSSCG00000001502	RPS18	23613	12655	11985	10700	15896	16950	11597	15067	11906	13620	13319	9594	11599	10547	5354	12937	5518	17408	7891	5006	7056	8441
ENSSSCG00000001503	B3GALT4	477	545	552	373	595	901	623	791	536	367	295	405	385	455	301	562	262	315	350	366	175	327
ENSSSCG00000001504	WDR46	1072	835	845	668	1195	1088	736	1062	1016	632	775	695	707	761	490	769	559	873	473	482	420	583
ENSSSCG00000001505		37	37	27	50	45	89	80	83	38	74	63	35	45	61	32	60	27	72	23	18	17	27
ENSSSCG00000001506	RGL2	80	44	111	110	94	107	153	154	142	107	121	105	156	106	52	97	58	85	36	20	9	11
ENSSSCG00000001507	TAPBP	4494	5515	6555	5794	12149	7648	7628	10213	4961	5703	7654	4505	5364	4783	2867	5439	2806	3914	4730	3358	3729	5471
ENSSSCG00000001509	DAXX	3460	1903	2238	1820	3097	3774	3081	4084	2751	1767	1799	2052	2288	2499	1431	2637	1465	1470	1658	1257	1017	1777
ENSSSCG00000001510	KIFC1	113	559	462	1658	1485	400	1321	2166	116	924	1311	1113	1799	911	171	890	476	612	639	1023	1176	879
ENSSSCG00000001511	PHF1	2682	1741	1538	1121	1771	3214	1686	2217	1918	785	939	995	1185	1198	950	1207	874	743	694	567	527	694
ENSSSCG00000001512	CUTA	0	0	0	0	0	0	0	0	0	0	0	0	0	0	0	0	0	0	0	0	0	0
ENSSSCG00000001513	SYNGAP1	335	211	668	281	529	528	527	627	359	205	205	288	293	260	221	318	240	344	240	155	88	100
ENSSSCG00000001516	BAK1	1502	2610	2356	3098	3140	5248	4352	5342	2540	3234	2642	2590	2049	2937	1592	3316	1892	3087	2333	1698	1802	1838
ENSSSCG00000001517		456	293	194	318	323	330	256	484	775	200	266	305	330	257	144	259	266	287	108	128	73	63
ENSSSCG00000001518	ITPR3	1616	588	685	505	841	837	583	704	729	411	560	597	812	441	494	510	402	328	493	227	176	282
ENSSSCG00000001520	LEMD2	3254	2029	2218	1990	2875	3484	2700	3262	2343	2093	2159	2000	2129	2187	1337	2467	1486	2041	1416	1085	868	1192
ENSSSCG00000001521	MLN	0	0	0	0	0	0	0	0	0	0	0	0	0	0	0	0	0	0	0	0	0	0
ENSSSCG00000001523	GRM4	12	2	1	1	19	2	4	0	2	0	5	1	0	2	1	1	0	4	4	0	4	4
ENSSSCG00000001527	C6orf106	11697	12275	9537	10477	14171	25472	17784	20505	16720	13512	8448	13411	8519	16773	12071	18821	11023	11588	11379	7305	7870	9872
ENSSSCG00000001528	RPS10-NUDT3	35782	22589	18256	17199	24112	29888	20068	25571	24431	19544	21138	15074	16883	17498	9120	21293	10210	21634	12230	10516	12899	14391
ENSSSCG00000001531	SNRPC	2705	1969	1473	1905	2244	2958	2279	2994	1991	2192	2217	1943	1889	2182	981	2551	1129	2067	1382	1452	1524	2073
ENSSSCG00000001532	UHRF1BP1	909	840	585	705	1039	1371	1256	1352	1035	1139	519	1003	593	1244	1187	1443	959	831	830	593	412	617
ENSSSCG00000001533	TAF11	1505	1275	1069	1329	1528	2865	1898	2398	1372	1195	1354	1098	1156	1526	926	1821	920	983	1037	587	657	963
ENSSSCG00000001534	ANKS1A	5139	4512	3773	3034	4285	5104	4869	5862	7187	4317	3242	4808	3107	5428	4113	6387	4147	4428	3895	3367	2773	3558
ENSSSCG00000001535	TCP11	2	4	15	2	3	9	5	2	1	0	1	5	1	2	2	7	0	1	3	1	1	4
ENSSSCG00000001536	SCUBE3	141	192	213	184	267	695	320	384	340	109	135	179	231	184	118	256	118	116	89	81	103	62
ENSSSCG00000001537	ZNF76	119	105	129	102	201	223	204	178	164	113	57	168	103	142	99	163	106	117	115	109	66	83
ENSSSCG00000001538	DEF6	178	99	200	161	229	336	168	320	260	105	157	159	271	131	111	129	172	234	56	61	46	35
ENSSSCG00000001539	PPARD	1743	2377	2644	2369	3090	4260	3303	3655	2824	2275	1992	2295	1684	2752	1877	2909	1504	2226	1847	1797	1581	1657
ENSSSCG00000001541		0	0	0	0	0	0	0	0	0	0	0	0	0	0	0	0	0	0	0	0	0	0
ENSSSCG00000001543	RPL10A	47	17	27	18	34	44	21	28	51	22	21	35	5	13	15	30	4	20	9	11	15	14
ENSSSCG00000001544	TEAD3	1766	1475	1234	1673	2650	3926	3667	4176	3006	1759	1102	1538	992	1871	1203	1865	1103	1463	1213	1022	804	1204
ENSSSCG00000001546	FANCE	719	587	688	540	770	1016	773	908	882	571	456	580	486	507	415	606	442	414	349	272	222	322
ENSSSCG00000001549	FKBP5	41417	10235	4341	6337	9892	15461	9077	9093	23281	10062	7936	12512	7044	10985	7144	12424	5284	4187	3050	3950	7122	7031
ENSSSCG00000001550	ARMC12	174	1	2	0	11	2	13	0	18	14	10	8	4	6	1	6	1	7	7	2	1	3
ENSSSCG00000001551		1	0	0	0	0	0	0	0	0	0	0	0	0	0	0	0	0	0	0	0	0	0
ENSSSCG00000001552	CLPS	1	0	0	0	0	0	0	0	1	0	0	0	0	0	0	0	0	0	0	0	0	0
ENSSSCG00000001553	LHFPL5	7	0	0	0	0	0	0	0	0	0	0	0	0	0	0	0	0	0	0	0	0	0
ENSSSCG00000001554	SRPK1	2175	1791	1849	2563	2714	4647	3474	4302	2475	2795	2603	2559	2456	2831	1732	3388	1748	2641	1858	1314	1878	1752
ENSSSCG00000001555	SLC26A8	1	2	1	0	5	1	3	4	7	1	1	4	0	5	0	1	0	4	0	3	0	1
ENSSSCG00000001556	MAPK14	3665	4304	4841	5089	5854	11638	7776	8751	6634	5930	3770	5078	3346	6708	4763	7942	3465	4684	4755	2577	4154	3962
ENSSSCG00000001559	PNPLA1	9	0	1	1	11	3	2	7	1	7	0	0	6	2	0	0	0	5	0	3	8	2
ENSSSCG00000001560	C6orf222	6	10	152	1	18	11	3	2	8	1	6	8	21	13	4	15	0	0	2	3	4	0
ENSSSCG00000001561	ETV7	78	97	240	201	849	185	275	944	44	74	149	110	267	110	65	79	96	21	426	45	37	285
ENSSSCG00000001562	KCTD20	2309	1954	2576	2328	3427	4485	3531	3918	2829	2759	2948	2845	2254	3332	1775	3591	1853	2269	2369	1412	1690	2005
ENSSSCG00000001563	STK38	1436	1217	2151	1455	2433	3150	2193	2625	1566	1941	1693	1821	1430	1932	1075	2224	1036	1807	1483	1070	1298	1576
ENSSSCG00000001564	SRSF3	6068	3025	2963	4328	3690	10608	7299	10485	3610	4131	4048	4100	3302	4484	1806	4807	2527	4506	3203	1578	2501	3073
ENSSSCG00000001565	CDKN1A	1806	310	246	334	676	381	519	922	469	905	381	433	406	914	397	845	356	890	990	461	245	447
ENSSSCG00000001566	RAB44	1	0	9	1	2	0	1	4	3	0	0	0	2	1	0	1	0	0	1	0	1	2
ENSSSCG00000001567	CPNE5	201	154	129	197	376	812	1560	1526	604	338	216	313	164	603	244	799	341	546	530	252	1050	378
ENSSSCG00000001570	PI16	448	1647	9321	3080	7212	1352	4837	2202	72	504	1809	2104	2986	2259	566	3114	1101	573	3390	1389	1118	1783
ENSSSCG00000001571	MTCH1	6261	5829	5433	5291	7341	7536	6834	8527	6637	5724	5077	4729	4217	5572	3225	6416	3166	4939	4476	3409	3705	4219
ENSSSCG00000001572	FGD2	202	274	2568	223	1039	539	497	478	406	157	280	367	611	442	262	479	245	63	317	296	214	243
ENSSSCG00000001573	PIM1	2400	1007	1601	561	1833	2394	902	2003	1120	830	940	541	676	681	397	764	604	607	458	395	475	704
ENSSSCG00000001574		0	0	0	0	0	0	0	0	0	0	0	0	0	0	0	0	1	0	0	0	0	0
ENSSSCG00000001576	TMEM217	0	0	1	0	0	1	0	0	0	0	0	0	0	0	0	0	0	0	1	0	0	0
ENSSSCG00000001577	TBC1D22B	584	843	783	885	1080	1538	1190	1459	795	1019	838	855	657	1327	771	1360	678	1104	961	722	669	718
ENSSSCG00000001578	RNF8	1168	903	910	946	1174	1535	1146	1489	1241	872	1024	1006	818	1117	769	1426	720	887	813	479	641	687
ENSSSCG00000001579	CMTR1	812	983	698	1014	1215	1558	1588	1786	1343	1366	713	999	479	1178	870	1261	715	1182	1171	581	635	690
ENSSSCG00000001582	MDGA1	67	217	164	517	413	326	798	845	104	264	426	399	394	329	259	366	265	334	454	352	178	269
ENSSSCG00000001588	DNAH8	164	134	99	194	197	158	41	137	268	101	148	304	144	180	193	257	138	126	79	77	90	78
ENSSSCG00000001589	GLP1R	4	35	113	3	345	209	261	35	120	25	3	4	4	3	0	31	2	52	35	4	9	14
ENSSSCG00000001592	KCNK17	1	4	2	2	0	0	1	8	38	3	4	13	4	8	0	3	3	0	1	0	6	0
ENSSSCG00000001594		0	0	0	0	0	0	0	1	4	0	6	1	1	1	0	2	0	4	0	0	0	9
ENSSSCG00000001595	DAAM2	999	930	883	650	778	1425	1054	916	889	632	858	719	819	830	601	897	460	498	660	377	341	561
ENSSSCG00000001596	MOCS1	667	779	382	179	1329	1928	1506	866	1052	504	405	497	334	732	206	953	488	236	564	185	194	346
ENSSSCG00000001597	LRFN2	193	270	236	337	522	759	740	833	471	378	197	378	56	375	429	489	226	651	489	196	211	92
ENSSSCG00000001611	NFYA	1180	1071	1286	1234	1810	1904	1480	1828	1381	1405	994	1282	911	1352	892	1631	772	1225	1077	549	842	843
ENSSSCG00000001612		76	23	69	45	66	74	23	75	176	24	47	46	62	45	15	35	37	46	9	10	9	27
ENSSSCG00000001613	TREML1	0	0	0	1	0	0	0	0	0	1	5	0	0	0	0	0	0	0	0	0	0	0
ENSSSCG00000001616	TREML2	5	17	79	13	61	28	16	43	11	4	4	16	8	4	24	2	2	3	21	4	4	4
ENSSSCG00000001618		0	0	10	2	16	4	3	13	1	0	3	11	6	5	5	5	0	1	1	0	7	4
ENSSSCG00000001619	FOXP4	1709	799	689	643	1010	1810	783	955	1624	690	517	599	507	624	576	763	482	636	612	450	329	390
ENSSSCG00000001620	MDFI	40	21	426	151	327	207	127	111	26	50	101	46	94	60	10	46	25	48	95	84	48	25
ENSSSCG00000001621	TFEB	3415	3085	2237	2033	3233	5231	3552	3673	4493	2177	1709	2296	1755	2520	2220	2717	1876	2716	1523	1240	1060	1301
ENSSSCG00000001624	FRS3	128	317	223	162	351	287	300	305	459	219	121	238	217	247	188	313	153	205	227	226	114	127
ENSSSCG00000001625	PGC	4	11	1	18	9	12	13	5	8	4	18	6	10	9	8	10	5	3	5	3	3	4
ENSSSCG00000001629	USP49	5	13	18	14	17	42	16	41	30	26	20	27	10	19	19	20	13	26	13	8	2	2
ENSSSCG00000001633		4	0	1	0	7	0	1	2	0	0	1	0	0	0	0	0	1	0	1	1	0	0
ENSSSCG00000001636	GUCA1A	1	31	23	4	30	55	57	19	10	3	1	10	3	0	3	0	7	1	15	19	14	6
ENSSSCG00000001637	GUCA1B	21	36	55	25	60	68	50	60	30	24	57	101	39	41	3	84	28	31	44	19	29	30
ENSSSCG00000001638	MRPS10	2587	2257	1716	2142	2730	3172	2513	3468	2320	2834	2867	2382	2111	3031	1688	3369	1754	2181	2304	1376	1992	2231
ENSSSCG00000001639	TRERF1	294	544	892	576	785	744	637	758	394	558	726	408	637	452	380	601	322	467	546	342	317	375
ENSSSCG00000001641	UBR2	4660	3004	2189	3468	3747	6907	4832	7007	7139	5717	2793	4520	2590	5761	5112	6518	3510	3945	2933	2184	2209	2747
ENSSSCG00000001646	BICRAL	2350	2238	1799	1675	2659	3740	2163	2387	3611	1909	928	1727	1254	2007	1958	2474	1378	1748	1603	868	1162	905
ENSSSCG00000001650	PTCRA	1	0	4	0	0	0	0	0	0	1	0	0	0	0	0	0	0	0	1	0	0	0
ENSSSCG00000001651	CNPY3	574	975	1595	740	1659	1552	1123	1364	711	759	748	665	645	735	517	963	436	1166	970	498	513	620
ENSSSCG00000001653	PEX6	288	246	339	228	326	377	397	484	438	331	178	353	279	357	237	382	229	366	263	219	143	189
ENSSSCG00000001654	PPP2R5D	2867	2902	2690	3142	3884	5103	4040	4853	3516	3182	2636	2925	2296	3407	2273	3780	1978	2688	2101	1587	2058	2077
ENSSSCG00000001655	MEA1	0	0	0	0	0	0	0	0	0	0	0	0	0	0	0	0	0	0	0	0	0	0
ENSSSCG00000001656	RRP36	1577	1324	1100	1206	1406	2392	1646	2132	1443	1242	1382	1327	1021	1428	715	1665	652	1213	968	656	723	1112
ENSSSCG00000001657	CUL7	988	1103	1148	911	1568	860	1264	1374	1986	690	828	1209	947	1044	557	1250	512	918	518	635	661	759
ENSSSCG00000001658	MRPL2	1765	2479	1325	2174	1500	3036	2369	3263	1965	2847	2177	1794	1618	2172	1240	2510	1344	2314	1531	1305	1349	1533
ENSSSCG00000001659	KLC4	2099	2448	1500	1598	2491	3302	2016	3171	3324	2000	1820	1661	1232	2013	1449	2233	1442	1771	1221	1418	962	1258
ENSSSCG00000001660	PTK7	1421	1356	5129	1061	5076	2252	2869	1949	1655	1114	1149	1225	1044	1007	633	1318	490	1314	1142	1358	1022	1035
ENSSSCG00000001661	SRF	5778	7025	5444	11246	8218	19748	19395	25668	11923	7899	5332	8947	3459	12185	8302	12476	7869	9349	6297	4508	4678	6625
ENSSSCG00000001664	TTBK1	0	21	10	13	10	29	29	47	29	37	1	41	4	11	14	11	10	23	12	15	11	2
ENSSSCG00000001667	ZNF318	1968	1960	1743	2253	2307	5941	3984	4128	3638	2574	1474	2488	1480	2957	2704	3511	1955	2174	1717	1176	1293	1246
ENSSSCG00000001672		8	4	13	3	17	16	5	15	6	5	6	14	11	2	6	8	8	5	2	0	2	1
ENSSSCG00000001676	LRRC73	0	0	0	0	0	0	0	0	0	0	0	0	0	0	0	0	0	0	0	0	0	0
ENSSSCG00000001679	XPO5	4219	3389	3222	4584	5370	8899	6796	7764	5125	4725	3526	4018	2865	4624	3310	5021	2454	5444	3663	2790	3339	3574
ENSSSCG00000001680	ABCC10	1164	682	1607	781	1346	2312	1235	1998	1642	902	1000	1124	1310	1081	671	1141	928	1309	729	510	357	394
ENSSSCG00000001682	DLK2	11	1	8	3	16	21	14	17	22	7	6	2	1	9	0	15	3	12	3	1	2	7
ENSSSCG00000001683	POLH	2517	1418	1188	879	1335	1853	1293	1477	2418	1637	1125	1298	802	1220	1550	1742	990	1186	973	588	1139	705
ENSSSCG00000001688	TJAP1	1423	1237	1251	989	1633	1889	1545	1901	1965	1092	1121	1148	1184	1270	839	1375	908	1263	913	794	688	764
ENSSSCG00000001689	GTPBP2	5166	2402	1845	1483	2915	2925	1790	2945	3930	2107	1402	1786	1670	2067	1472	2272	1659	1352	1219	1234	878	1388
ENSSSCG00000001691	RSPH9	55	75	50	96	100	94	104	152	78	83	89	97	91	66	38	85	49	77	45	79	77	61
ENSSSCG00000001692	MRPS18A	1578	1626	999	1357	1527	1872	1597	2208	1395	1480	1481	1165	1083	1623	899	1908	1070	1299	1049	877	887	1137
ENSSSCG00000001695	VEGFA	8753	10530	8152	13146	7774	15775	12481	18670	11797	7814	10473	7770	8160	9534	9471	9848	10684	7627	6551	3300	2803	3729
ENSSSCG00000001696		2113	2293	1374	1830	2017	2249	1752	2270	1905	1369	1815	1658	1627	1511	865	1695	898	1635	1153	1255	1029	1295
ENSSSCG00000001697	TMEM63B	1752	1627	1248	2107	2063	3570	2616	3244	2467	2583	1616	1872	1254	2153	1490	2160	1173	2111	1661	1178	1028	1241
ENSSSCG00000001698	CAPN11	12	9	3	0	1	4	12	27	38	1	7	10	3	7	3	12	10	2	0	0	1	1
ENSSSCG00000001700	SLC29A1	5009	7556	4772	7295	7311	10586	9113	12250	8859	7921	6572	6645	5267	7486	6240	8439	5455	8031	6647	4486	5271	5610
ENSSSCG00000001701		45559	54048	35303	29766	52729	84007	48753	63849	70122	45993	31145	38362	24032	40104	38748	46705	28347	43082	23564	17089	24691	26792
ENSSSCG00000001702	SLC35B2	10	7	8	13	14	29	16	22	8	14	3	5	5	16	8	17	8	8	10	15	8	11
ENSSSCG00000001703	NFKBIE	515	375	1170	531	1020	577	777	796	348	409	713	442	617	514	251	541	255	454	469	483	277	438
ENSSSCG00000001705	TCTE1	6	0	0	0	0	0	1	0	0	0	0	0	0	0	0	0	0	0	0	0	0	0
ENSSSCG00000001706	AARS2	1050	1319	934	1099	1326	2110	1363	1820	1520	1481	1270	1396	1053	1671	1046	1973	910	1548	836	903	789	969
ENSSSCG00000001708	CDC5L	6176	5437	4517	4507	6686	9053	6280	7975	8616	5233	4447	4823	3967	5313	3712	6367	3557	4054	3577	2451	3206	3611
ENSSSCG00000001709	SUPT3H	3419	3446	1717	1576	2667	3654	2353	2943	3934	1805	1647	1946	1630	2227	1220	2896	1226	1686	987	864	1419	1496
ENSSSCG00000001710	RUNX2	13	1	290	7	80	12	12	15	7	1	7	0	8	12	16	15	5	0	31	0	3	18
ENSSSCG00000001715	ENPP5	21	12	30	2	21	8	5	4	3	5	6	8	1	18	15	2	14	6	21	21	3	3
ENSSSCG00000001716	RCAN2	12188	11630	6883	9715	13786	18883	15392	20043	13500	12125	10236	12153	9065	14026	11026	15608	10337	13219	10265	5734	7744	9516
ENSSSCG00000001718	CYP39A1	581	651	829	719	1226	1293	1013	1347	789	939	852	855	957	1132	403	1510	611	639	660	510	829	852
ENSSSCG00000001720	SLC25A27	566	739	1270	601	1250	1301	607	1020	958	582	643	717	690	520	469	762	415	469	537	268	340	312
ENSSSCG00000001723	PLA2G7	8104	16221	8457	11496	7594	15471	9021	19401	16690	37025	16626	12886	10517	17505	15454	19041	10590	14533	13028	10982	12969	11758
ENSSSCG00000001724		0	0	1	1	0	0	0	0	0	0	0	0	0	0	0	0	0	0	0	1	0	0
ENSSSCG00000001725		29610	11797	4981	8868	7641	15115	8018	13166	14571	6149	9548	11875	9880	9579	12930	13679	9381	4811	7418	4601	5405	7148
ENSSSCG00000001726	ADGRF1	4	0	1	0	1	0	0	0	2	0	0	0	0	0	0	0	0	0	0	0	0	0
ENSSSCG00000001727	TNFRSF21	3086	4042	2512	4226	3338	6440	4888	6988	4561	3151	5281	5224	5725	5391	4490	6875	3920	3650	4302	3085	2458	3612
ENSSSCG00000001729	PTCHD4	4	1	3	4	4	1	6	5	3	4	0	1	0	2	0	2	4	1	0	0	1	1
ENSSSCG00000001731	CENPQ	738	794	353	630	776	1185	1005	1043	1058	686	614	863	508	955	598	1084	460	961	622	400	629	633
ENSSSCG00000001732	MMUT	3829	4405	1433	2280	2574	5782	2956	4236	4122	2564	2163	2769	1669	3484	3018	3734	2568	1919	3450	1498	1830	2139
ENSSSCG00000001734		43	11	17	7	44	14	38	19	32	3	44	17	20	21	8	31	12	14	47	41	21	7
ENSSSCG00000001735	RHAG	8	1	6	2	1	2	2	0	5	0	27	6	1	5	0	1	4	0	0	2	0	0
ENSSSCG00000001736	CRISP2	0	0	0	0	0	0	0	0	0	0	0	0	0	0	0	0	0	0	0	0	0	0
ENSSSCG00000001738	PGK2	0	0	0	0	0	0	0	0	0	0	0	0	0	0	0	0	0	0	0	0	0	0
ENSSSCG00000001739	CRISP1	0	0	0	0	0	0	0	0	0	0	0	0	0	0	0	0	0	0	0	0	0	0
ENSSSCG00000001741	DEFB114	0	0	0	0	0	0	0	0	0	0	0	0	0	0	0	0	0	0	0	0	0	0
ENSSSCG00000001743	DEFB110	0	0	0	0	0	0	0	0	0	0	0	0	0	0	0	0	0	0	0	0	0	0
ENSSSCG00000001744	TFAP2D	0	0	0	0	0	0	0	0	0	0	0	0	0	0	0	0	0	0	0	0	0	0
ENSSSCG00000001746	PKHD1	0	0	0	0	0	0	1	1	2	0	1	3	1	2	0	5	0	1	0	1	0	5
ENSSSCG00000001748	IL17A	0	0	0	0	0	0	0	0	0	0	0	0	0	0	0	0	0	0	0	0	0	0
ENSSSCG00000001749	IL17F	1	0	0	0	0	0	1	0	1	0	0	0	0	0	0	0	0	0	0	0	0	0
ENSSSCG00000001750	PAQR8	218	172	351	171	328	291	276	244	174	200	207	230	247	271	127	292	142	220	249	148	111	152
ENSSSCG00000001751	CHRNA5	1	0	6	0	0	0	4	0	0	1	0	0	0	0	0	0	0	0	0	0	0	0
ENSSSCG00000001752	CHRNA3	6	1	42	12	33	9	11	10	2	28	7	4	11	3	2	7	0	2	43	4	9	19
ENSSSCG00000001753	CHRNB4	2	0	17	0	5	0	1	0	0	0	0	0	0	0	0	0	0	1	2	0	0	0
ENSSSCG00000001755	HYKK	55	73	123	120	211	149	131	210	107	191	185	171	57	120	121	161	67	100	72	45	200	153
ENSSSCG00000001756	IREB2	1873	1887	1661	2730	2869	5715	4362	5049	4753	4433	1850	3068	1440	3601	2862	4269	1981	2975	2336	1339	1891	1685
ENSSSCG00000001757	WDR61	1066	991	1019	990	1591	1986	1623	2118	1093	1445	1220	1178	866	1235	661	1491	698	1213	1042	555	779	888
ENSSSCG00000001760	ACSBG1	199	68	83	122	63	180	87	165	120	79	117	121	157	107	51	144	91	94	96	55	67	65
ENSSSCG00000001762	CIB2	289	549	501	726	670	858	1012	1373	537	702	792	781	464	843	313	930	572	809	748	542	609	740
ENSSSCG00000001764	SH2D7	251	683	524	674	779	926	963	1203	455	709	913	700	659	736	273	887	562	724	559	618	434	599
ENSSSCG00000001765	ADAMTS7	2440	3946	6140	4689	5134	8835	8446	10949	4242	11242	7265	8665	5324	10555	7062	12408	3994	11721	4863	6751	6220	5865
ENSSSCG00000001769	MORF4L1	17575	16617	12503	14909	19041	28510	20890	25444	16855	17767	13434	16342	11283	18263	10788	21551	10332	14238	14732	8532	13997	13087
ENSSSCG00000001770	CTSH	3817	1748	16660	1771	11528	3379	2995	2432	2526	1567	3608	1949	2326	2289	1363	2683	1035	1100	2492	1458	2095	1980
ENSSSCG00000001771	RASGRF1	4	4	2	1	0	7	9	11	4	3	6	11	7	4	1	2	3	0	0	1	2	6
ENSSSCG00000001773	TMED3	300	197	734	354	1433	392	556	510	218	595	596	382	448	409	149	451	105	496	454	330	390	412
ENSSSCG00000001775	MINAR1	0	28	25	14	17	239	126	22	4	6	9	17	1	4	27	37	3	17	6	16	7	4
ENSSSCG00000001776		0	0	0	0	0	1	0	1	1	0	0	0	0	0	0	0	0	0	0	0	0	0
ENSSSCG00000001779	ZFAND6	4829	2538	2220	2948	4019	5538	3439	4731	4025	3451	2959	3021	2322	3681	1876	4386	1928	3138	2683	1747	2413	2685
ENSSSCG00000001780	FAH	1146	863	1609	845	1725	1718	2204	1175	2604	428	1411	436	938	491	775	493	548	2109	513	938	688	1502
ENSSSCG00000001782	ABHD17C	295	494	576	777	910	1496	1040	1090	615	785	479	623	279	682	598	777	371	871	395	496	259	432
ENSSSCG00000001786	CFAP161	11	4	15	1	8	8	2	8	1	12	2	7	8	0	2	2	14	8	3	0	0	6
ENSSSCG00000001787	IL16	224	210	906	247	842	442	529	497	217	235	304	341	387	321	240	396	230	237	430	290	213	308
ENSSSCG00000001788	STARD5	58	48	106	53	106	46	79	71	26	61	70	36	73	45	31	64	39	34	78	49	22	34
ENSSSCG00000001789	TMC3	0	0	0	0	0	0	0	0	0	0	0	0	0	0	0	0	0	0	0	0	0	0
ENSSSCG00000001790		0	0	0	0	0	0	0	0	0	0	0	0	0	0	0	0	0	0	0	0	0	0
ENSSSCG00000001792	EFL1	2359	2463	1482	1637	2522	3901	2588	3463	3520	2449	1881	2097	1492	2603	1668	3183	1346	2208	1685	1253	1736	1421
ENSSSCG00000001793	ADAMTSL3	976	985	703	1099	1116	2102	1229	1825	1171	826	949	1109	1347	1214	788	1215	704	499	1225	566	550	829
ENSSSCG00000001795	SH3GL3	4	15	3	4	10	15	6	8	1	1	4	9	16	6	0	10	1	5	4	4	4	5
ENSSSCG00000001798	BNC1	26	0	125	0	365	14	2	1	0	7	4	0	1	3	0	2	0	2	6	10	0	9
ENSSSCG00000001800	TM6SF1	670	1127	827	1122	1022	1798	1508	1867	1011	1429	1035	1123	652	1429	860	1622	690	1215	1517	570	686	722
ENSSSCG00000001801	BTBD1	15130	14419	11672	16002	21936	31481	23338	24925	21768	20103	13225	18949	12480	21966	18901	25474	17504	15218	23577	10709	15095	15959
ENSSSCG00000001804	HOMER2	8991	9191	4828	9875	11184	13963	10155	17584	8172	15487	8144	9345	10673	13911	7748	13328	11234	15886	10610	6319	5490	8846
ENSSSCG00000001805	WHAMM	2351	1731	786	752	1354	2053	1265	1643	2533	1261	925	1178	794	1147	686	1483	738	838	770	755	686	984
ENSSSCG00000001806	FSD2	2291	7447	5147	6713	5605	11290	7516	9717	7280	8092	7491	6423	2952	10163	8629	10355	7039	6868	6953	4173	4733	5235
ENSSSCG00000001807	AP3B2	20	4	2	6	3	1	1	0	1	0	1	0	5	1	0	2	0	0	1	0	1	0
ENSSSCG00000001808	CPEB1	8	13	93	0	52	10	12	10	3	3	1	10	12	4	4	4	1	1	9	1	9	8
ENSSSCG00000001810	PDE8A	2762	1727	1510	2733	2550	4675	3394	5012	2419	2627	2684	2407	2447	2787	1907	3244	1649	2053	1966	1231	1313	1709
ENSSSCG00000001814	IQGAP1	8304	6243	13728	8998	13450	13287	12969	14427	8323	10097	14305	8781	10361	9216	6852	11273	6461	6778	10704	4258	5302	6718
ENSSSCG00000001816	BLM	192	292	214	595	423	1521	951	901	269	425	428	493	396	480	404	539	280	483	284	418	465	590
ENSSSCG00000001817	FURIN	10932	5657	5003	8081	9116	29122	19244	17935	8658	8850	5983	7863	6061	8772	5430	10029	4454	6648	4753	8043	4327	5827
ENSSSCG00000001818	FES	1254	813	2939	1245	2624	3521	2617	2680	1019	727	1534	1306	1756	1180	763	1274	783	749	1056	1040	570	973
ENSSSCG00000001819	MAN2A2	7637	6410	7022	8902	12485	16256	14225	15607	10034	10224	7145	10815	8095	11610	9383	13194	8007	10118	7938	6382	5089	6199
ENSSSCG00000001820	HDDC3	398	751	797	554	1051	1057	813	1064	820	636	717	767	514	596	466	815	461	760	541	406	394	469
ENSSSCG00000001821	UNC45A	2188	2263	1936	1908	2783	3638	3055	3390	2221	1831	1734	1890	1735	2211	1438	2449	1274	2011	1551	1461	1127	1470
ENSSSCG00000001822	RCCD1	225	293	299	381	361	572	427	817	427	522	412	382	286	608	350	654	339	546	419	373	356	294
ENSSSCG00000001823	UROC1	0	0	13	6	0	0	1	0	0	0	2	0	0	1	0	0	1	0	0	1	1	0
ENSSSCG00000001824	ZXDC	2499	1549	1013	720	1485	2227	1265	1666	2527	1314	883	1324	888	1251	1057	1569	793	1212	840	894	664	861
ENSSSCG00000001825	SLC41A3	425	485	494	467	628	595	621	737	738	363	381	552	448	487	310	645	300	419	372	425	489	539
ENSSSCG00000001826	CFAP100	60	1	49	6	25	12	2	5	3	6	0	0	7	0	4	2	0	3	2	6	2	5
ENSSSCG00000001827		0	0	0	0	0	0	0	0	0	0	0	0	0	0	0	0	0	0	0	0	0	0
ENSSSCG00000001829		0	0	0	0	0	0	0	0	0	0	0	0	0	0	0	0	0	0	0	0	0	0
ENSSSCG00000001830		0	0	0	0	0	0	0	0	0	0	0	0	0	0	0	0	0	0	0	0	0	0
ENSSSCG00000001832	ACAN	13	0	0	12	15	2	11	13	0	7	7	2	2	2	1	2	4	0	25	2	5	14
ENSSSCG00000001834	MFGE8	12665	12440	6127	9257	10448	13081	10962	15015	11798	8903	10104	9377	8895	11896	7173	12153	7236	8132	7463	5815	5127	7708
ENSSSCG00000001835	ABHD2	1214	1383	871	1168	1095	2641	1695	2541	1832	2148	680	1955	835	2222	1579	2322	1069	1000	1223	986	577	920
ENSSSCG00000001836	RLBP1	0	8	1	0	2	7	3	3	2	0	1	1	1	0	1	4	1	3	0	0	0	0
ENSSSCG00000001837	FANCI	219	402	299	738	657	441	500	961	277	554	598	575	433	548	150	603	184	515	456	413	653	538
ENSSSCG00000001838	POLG	1659	1541	1441	1945	1705	3593	2940	3273	2328	2345	1220	2287	1206	2331	1639	2640	1453	2203	1576	1692	1203	1641
ENSSSCG00000001840	KIF7	1577	1591	1361	1279	1700	2448	1913	2257	2068	943	1114	1416	1076	1224	1172	1464	1060	920	999	712	591	803
ENSSSCG00000001841	RHCG	7	0	1	0	3	0	0	0	1	0	0	0	0	0	0	0	0	0	1	0	0	1
ENSSSCG00000001844	PLIN1	339	3	7	5	3	9	5	5	19	4	2	7	5	7	29	16	0	9	2	1	14	2
ENSSSCG00000001846	WDR93	22	4	14	16	14	19	13	20	27	11	5	4	12	12	4	16	4	5	7	1	9	0
ENSSSCG00000001847	MESP1	123	197	145	104	150	177	128	224	200	95	128	146	96	154	100	187	84	132	140	150	83	124
ENSSSCG00000001848	MESP2	11	28	60	31	61	23	39	36	1	12	36	15	31	26	29	49	19	12	69	27	69	44
ENSSSCG00000001849	ANPEP	742	100	765	164	505	130	69	37	75	29	79	30	75	76	49	63	32	20	42	73	99	32
ENSSSCG00000001850		1283	1218	1344	1166	2095	1904	1527	1829	1630	1158	1327	1128	1055	1313	807	1562	795	884	914	876	803	899
ENSSSCG00000001852	IDH2	47362	43941	25114	55259	58852	60087	58142	73092	48178	73361	65577	57169	41183	64841	36345	70535	38762	59955	38018	49147	40442	53239
ENSSSCG00000001855		0	0	0	1	6	0	0	3	1	0	0	2	4	0	4	0	0	1	0	0	1	0
ENSSSCG00000001858	CIB1	108	114	84	104	156	112	110	165	101	78	98	74	87	93	42	139	39	65	92	67	75	66
ENSSSCG00000001859		44	125	98	91	146	109	188	171	129	97	73	162	86	131	75	179	104	92	85	107	93	97
ENSSSCG00000001860	NRG4	588	312	145	303	311	435	287	425	323	289	447	395	331	493	303	585	300	251	213	216	222	313
ENSSSCG00000001862	ETFA	8908	10915	6458	13345	9191	18170	14209	18721	11957	14366	13402	14456	9716	16802	9616	18687	8009	11182	10282	8522	9541	12787
ENSSSCG00000001863	TMEM266	355	331	272	506	472	402	524	528	320	290	428	626	306	816	408	843	463	344	345	419	271	426
ENSSSCG00000001865	SCAPER	1338	1373	918	1032	1460	2644	1735	2139	2131	1671	959	1538	649	1661	1324	1895	856	1423	997	738	927	1003
ENSSSCG00000001866	RCN2	3610	3324	2573	2588	4083	5863	3659	5164	3224	2689	2681	3562	2338	3479	2428	4311	2054	2362	2917	2080	2437	2779
ENSSSCG00000001867	PSTPIP1	73	81	547	53	208	100	100	107	98	60	83	74	110	132	79	102	90	16	150	87	77	78
ENSSSCG00000001868	TSPAN3	11235	9565	9118	12282	14227	20753	16666	19909	12680	13822	9627	12334	8259	15216	7664	16823	8429	14410	11681	8015	9458	10620
ENSSSCG00000001869	PEAK1	1003	1031	1450	2292	2019	3413	3242	3324	2053	2011	1214	1854	1404	2012	1648	2429	1088	1990	2099	787	896	1043
ENSSSCG00000001871	HMG20A	2895	3179	3496	3367	5394	6031	4741	5682	4873	3745	2526	3541	2556	4317	2999	4999	2321	4059	3012	1823	2537	2518
ENSSSCG00000001872	LINGO1	592	313	300	534	564	844	498	456	153	133	121	257	244	163	352	213	165	175	342	208	189	188
ENSSSCG00000001873	CSPG4	1166	1459	1424	2154	2805	2920	2967	2552	1169	1803	3014	1684	2073	1916	1383	2206	1023	1686	3318	1683	1173	1392
ENSSSCG00000001875	SNX33	2078	1920	2592	1326	2726	2432	1824	2148	1958	1326	1478	1999	1691	1854	1444	2288	1161	938	1477	1127	893	1070
ENSSSCG00000001877	SNUPN	2617	2934	1453	1781	2645	3406	2445	3377	3001	1782	1885	1913	1814	2228	1348	2485	1596	1935	1605	1098	1368	1605
ENSSSCG00000001878	PTPN9	1328	1239	1804	1564	2000	2528	2250	2369	1761	1477	1808	1672	1537	2029	969	2364	949	1389	1684	940	1320	1258
ENSSSCG00000001879	ODF3L1	0	1	4	0	1	0	2	0	0	1	0	0	0	0	0	0	0	0	0	0	0	0
ENSSSCG00000001880	SIN3A	4641	4680	3037	3374	5035	7390	5176	6717	6424	4154	3194	3751	2938	4256	2966	4957	2636	3185	2926	2283	2403	3116
ENSSSCG00000001881	MAN2C1	1994	1004	1238	990	1552	2250	1432	2321	2607	1537	1350	1036	1491	928	626	1096	810	1830	635	501	471	556
ENSSSCG00000001882	NEIL1	409	280	468	265	549	494	398	564	477	311	386	372	338	414	346	415	291	320	262	228	144	147
ENSSSCG00000001884	COMMD4	814	943	745	619	1114	1048	934	1247	946	816	991	745	863	856	503	1066	564	754	539	583	537	684
ENSSSCG00000001885	C15orf39	386	687	1127	489	1405	990	886	916	738	570	491	656	694	942	519	879	584	412	770	540	350	392
ENSSSCG00000001887	SCAMP5	388	517	775	542	601	988	946	1017	745	1078	953	733	540	800	347	940	352	965	684	322	578	533
ENSSSCG00000001888	RPP25	38	26	27	41	53	54	41	41	14	31	50	18	4	32	25	23	18	28	50	19	24	16
ENSSSCG00000001892	SCAMP2	1290	1903	2360	1508	2750	3671	3041	2901	2511	1928	1446	1957	1359	2275	1298	2434	1118	1542	1729	1307	1227	1327
ENSSSCG00000001895	CPLX3	0	7	2	0	0	2	0	2	1	0	0	0	0	1	0	0	0	0	0	0	0	0
ENSSSCG00000001898	ULK3	1079	464	971	628	1290	1486	908	1222	1032	639	705	854	950	851	552	1025	629	818	441	320	241	431
ENSSSCG00000001899	LMAN1L	1	1	1	0	6	2	0	8	0	0	13	2	1	1	2	1	1	2	0	1	0	5
ENSSSCG00000001900	CSK	1278	1837	2875	1418	2635	2414	2287	2316	1520	1447	1729	1510	1696	1789	1194	1941	992	1273	1402	1128	988	1202
ENSSSCG00000001901	CYP1A2	3	0	1	1	1	0	0	0	0	0	0	0	0	0	1	0	0	0	0	1	0	0
ENSSSCG00000001903	EDC3	364	313	277	357	449	701	537	603	536	342	270	398	278	404	303	569	249	341	286	252	248	233
ENSSSCG00000001904	CLK3	1552	850	1157	842	1181	1430	870	1286	1370	883	881	850	991	821	589	1044	718	727	599	459	503	492
ENSSSCG00000001905	ARID3B	133	114	123	81	126	221	190	156	144	138	57	122	107	127	50	156	66	75	100	73	54	69
ENSSSCG00000001906	CYP1A1	277	123	1	23	51	19	34	7	7	27	1	26	39	14	1	37	5	4	71	12	20	17
ENSSSCG00000001907	UBL7	3366	2892	1611	1837	2518	3525	2213	2799	3426	1990	1857	2062	1974	2381	1774	2712	1660	1762	1618	1871	1228	1766
ENSSSCG00000001908	CCDC33	7	3	26	0	24	8	1	5	4	0	0	1	1	3	0	2	0	2	1	1	0	0
ENSSSCG00000001909	STRA6	4	7	15	6	52	6	10	6	2	3	0	0	0	5	0	2	2	10	1	2	1	0
ENSSSCG00000001910	ISLR	2247	2867	10373	1705	7687	2834	3145	2465	1374	936	1570	1867	2312	2294	1198	2951	1030	1059	2737	1556	1116	1487
ENSSSCG00000001912	PML	1147	1717	1806	1550	3030	2132	3969	4683	1703	933	1529	1298	1579	1289	1029	1576	1018	732	2781	981	632	2645
ENSSSCG00000001913	STOML1	371	343	270	301	561	315	387	512	484	246	287	261	299	326	302	335	259	384	357	131	147	176
ENSSSCG00000001914	LOXL1	590	730	2549	2464	5228	2158	4307	3301	420	3553	4122	2022	3558	2424	621	2762	1099	2009	5294	2798	1632	1943
ENSSSCG00000001915	TBC1D21	0	0	0	0	0	0	0	0	0	1	0	2	0	0	0	0	1	0	0	0	0	0
ENSSSCG00000001916	INSYN1	1050	966	627	855	1314	1573	1645	1641	306	938	756	1097	838	1487	1576	1447	1477	713	810	829	418	669
ENSSSCG00000001917	CD276	1792	1979	4341	1699	4823	4024	3426	3073	1517	1908	1519	1688	1274	1871	1552	2214	1131	2151	1672	1442	1076	1405
ENSSSCG00000001918	NPTN	4739	4689	4342	5581	6326	9258	7384	9513	6694	6778	5384	6522	4370	6953	4194	8598	4376	5760	5203	3298	3635	5130
ENSSSCG00000001920	HCN4	3	0	15	66	22	85	100	71	0	14	5	11	3	28	3	9	1	33	10	64	14	4
ENSSSCG00000001921	NEO1	3336	3035	4068	2585	5774	6751	4636	4829	5016	3044	1986	2849	2261	3497	2209	4157	1471	2729	3518	2044	2175	2543
ENSSSCG00000001924	BBS4	1919	1156	1523	1323	2260	2420	1412	2058	1989	1259	1340	1347	1391	1388	924	1684	842	1148	945	816	811	909
ENSSSCG00000001925	ADPGK	986	962	1052	681	1377	1581	1270	1392	1003	864	970	872	886	1055	518	1298	582	774	866	473	637	736
ENSSSCG00000001926		5	0	1	0	1	1	0	0	0	0	1	2	1	0	0	0	0	1	0	1	0	0
ENSSSCG00000001927		3635	3365	4666	3009	5546	4390	3903	5069	3346	3327	3869	3462	3202	4157	2105	4545	2184	2942	2881	2185	2591	3018
ENSSSCG00000001928		0	0	0	0	0	0	0	0	1	0	0	0	0	0	0	0	0	1	0	0	1	0
ENSSSCG00000001929	PARP6	266	216	206	137	230	314	182	262	286	148	195	162	204	162	91	169	141	161	70	78	70	88
ENSSSCG00000001930	PKM	56984	113722	65692	187289	115764	163072	157813	229759	94507	173110	162136	126566	92890	163195	75988	169947	83855	132337	109749	106649	86073	117462
ENSSSCG00000001931		30	119	61	46	57	138	64	170	75	53	89	7	84	2	39	12	45	48	57	54	49	40
ENSSSCG00000001932		1	0	0	0	1	0	0	0	0	0	1	0	1	0	0	1	1	0	1	0	0	0
ENSSSCG00000001934		1729	1124	1715	1584	2665	3457	2672	2993	1938	2322	1610	1678	1177	1971	1233	2045	950	1816	1764	1108	1224	1524
ENSSSCG00000001938	SSTR1	1	25	2	1	3	9	7	0	14	2	5	4	11	7	5	1	0	1	2	1	1	1
ENSSSCG00000001939	TTC6	0	0	0	0	0	0	0	0	0	0	0	0	0	0	0	0	0	0	0	0	0	0
ENSSSCG00000001942	PAX9	56	25	34	20	27	54	30	68	49	46	69	40	47	19	34	59	47	39	27	30	18	25
ENSSSCG00000001944	NKX2-8	0	4	0	0	0	0	14	0	13	0	0	0	0	0	0	12	0	0	21	0	6	0
ENSSSCG00000001945	NKX2-1	0	0	0	0	0	0	0	0	0	0	0	0	0	0	0	0	0	0	0	0	0	1
ENSSSCG00000001946	MBIP	487	659	802	675	958	1455	1069	1330	1066	795	821	791	618	894	565	1139	676	696	785	549	753	663
ENSSSCG00000001947	BRMS1L	1164	1044	670	951	1195	2286	1405	1765	1587	1344	1159	1271	778	1251	824	1390	709	1069	951	565	715	979
ENSSSCG00000001949	INSM2	0	0	1	0	0	0	0	0	0	0	0	0	0	0	0	0	0	1	0	0	0	0
ENSSSCG00000001950		203	270	209	290	391	460	387	410	290	404	271	326	201	372	237	439	251	420	258	210	215	291
ENSSSCG00000001951	PSMA6	7802	6649	3951	4486	6313	7972	5785	7855	7394	6052	5982	4560	4607	5586	2772	6965	3086	4798	3808	2893	4371	4764
ENSSSCG00000001952	NFKBIA	9527	4910	5534	2574	5525	7127	4450	4387	6970	2897	3910	2795	3907	3511	1359	4293	1938	4029	1695	1991	2110	2676
ENSSSCG00000001955	SRP54	2322	2599	1953	2664	3266	5132	3538	4454	2782	3592	3020	2747	1968	3252	1944	3555	1856	2915	2179	1300	1907	2352
ENSSSCG00000001956		76	91	89	112	140	223	165	223	150	115	169	112	118	129	85	144	65	187	131	90	99	125
ENSSSCG00000001958	BAZ1A	768	248	729	687	808	1217	889	1461	651	855	877	715	703	763	432	827	322	465	454	308	386	586
ENSSSCG00000001959	CFL2	13305	16562	8064	21248	17541	25076	25125	33108	17269	20197	16162	19487	17216	26139	14904	27767	15608	20653	21167	12156	18477	18745
ENSSSCG00000001960	EAPP	1418	1816	874	909	1401	1989	1315	1956	2003	1258	1037	1149	956	1268	923	1665	796	1111	852	640	864	975
ENSSSCG00000001963	EGLN3	4709	6135	4443	10553	9587	14330	9155	13939	6624	7947	4210	5813	4549	7760	4874	7879	4100	8034	7729	5361	3086	4939
ENSSSCG00000001964	NPAS3	10	7	27	7	24	37	20	17	18	29	17	21	4	4	2	18	11	31	12	6	0	5
ENSSSCG00000001966	ARHGAP5	4312	3375	3116	4723	4637	9659	6972	7648	6394	5454	3652	4143	2793	4866	4292	6027	2971	4242	4499	2199	2994	3199
ENSSSCG00000001968	NUBPL	398	501	518	515	552	667	523	824	634	535	463	591	375	645	425	740	427	439	471	317	498	388
ENSSSCG00000001970	HEATR5A	2051	2034	1766	2696	3002	4378	4361	4676	3660	3545	1676	2754	1518	3511	2686	4025	1984	3090	2549	1495	2074	2040
ENSSSCG00000001971	HECTD1	12683	11185	8757	13185	14779	30236	22110	26916	23632	20012	9855	16145	8025	19084	16841	22490	10674	14864	12586	8189	10607	11530
ENSSSCG00000001972	AP4S1	94	88	87	86	102	256	113	168	176	94	74	128	38	100	148	110	81	56	94	49	72	53
ENSSSCG00000001973	SCFD1	1616	1795	1455	1571	2120	3331	2273	2898	2388	2211	1637	1627	1480	2265	1491	2826	1362	2308	1587	1153	1792	1733
ENSSSCG00000001974	G2E3	514	760	546	942	1129	1465	1343	1670	875	1125	919	922	873	962	456	1277	526	920	755	574	910	887
ENSSSCG00000001975	PRKD1	1164	786	810	532	792	1186	786	993	1177	638	622	631	852	911	465	1151	430	441	678	347	474	495
ENSSSCG00000001977	STXBP6	918	572	402	699	818	1249	837	1192	827	471	579	882	462	870	815	1415	640	486	1043	362	781	673
ENSSSCG00000001978	GZMB	8	34	33	91	147	47	34	78	10	4	32	118	145	117	62	196	49	1	135	71	39	157
ENSSSCG00000001979		0	0	0	0	2	1	0	0	0	12	4	0	0	2	0	4	0	0	0	5	0	0
ENSSSCG00000001982		0	6	0	1	8	4	1	0	1	2	0	0	1	2	1	2	0	0	0	0	0	1
ENSSSCG00000001983	SDR39U1	105	216	189	144	202	344	273	267	246	203	164	315	135	297	186	325	225	238	258	134	141	208
ENSSSCG00000001984	KHNYN	2127	2296	2951	1887	3469	3061	2731	3333	2952	1626	1952	2124	2258	1931	1397	2427	1270	1128	1937	970	884	1521
ENSSSCG00000001985	CBLN3	33	14	15	6	39	10	21	6	20	4	9	11	6	9	12	10	4	16	19	2	6	4
ENSSSCG00000001986	NFATC4	1128	417	976	653	1305	775	722	817	532	397	784	600	709	480	326	599	312	328	439	317	242	332
ENSSSCG00000001987	RIPK3	451	231	731	525	812	603	558	648	258	416	707	395	578	488	307	483	219	246	432	220	206	430
ENSSSCG00000001988	ADCY4	2132	790	1336	1626	1392	1974	1457	2286	923	1041	2080	1452	1792	1496	1097	1666	1024	1013	1221	825	591	938
ENSSSCG00000001989	CIDEB	32	13	211	17	79	24	24	18	30	3	22	18	17	2	1	5	0	2	11	1	5	11
ENSSSCG00000001990	NOP9	394	352	352	211	471	641	443	575	339	338	406	308	379	466	239	481	271	389	302	261	197	296
ENSSSCG00000001991	DHRS1	1279	1221	1092	695	1372	1050	924	1105	1292	637	716	640	709	750	433	927	538	709	528	463	404	582
ENSSSCG00000001992	RABGGTA	0	0	0	0	0	0	0	0	0	0	0	0	0	0	0	0	0	0	0	0	0	0
ENSSSCG00000001993	TGM1	15	4	106	1	185	18	6	2	28	8	1	2	2	4	0	1	1	2	11	3	2	10
ENSSSCG00000001994	TINF2	1081	835	1183	1074	1417	1951	1746	2598	1880	1831	2038	1417	1588	1389	685	1532	962	2443	932	514	562	799
ENSSSCG00000001999		7	4	8	5	15	10	4	7	3	2	1	10	2	11	6	1	2	7	0	0	1	4
ENSSSCG00000002000	IPO4	22	37	50	30	46	75	67	76	34	44	20	59	22	39	18	39	26	28	34	29	28	25
ENSSSCG00000002001	REC8	432	153	138	171	271	167	307	400	170	64	155	125	266	111	89	110	151	59	117	77	23	114
ENSSSCG00000002002	IRF9	2	4	7	7	7	1	7	10	6	1	4	5	6	3	0	5	2	2	3	1	0	5
ENSSSCG00000002003		2711	3410	2600	2634	3714	5332	4378	5118	4020	3410	2763	2936	2777	3006	2472	3442	2472	2985	1961	1705	1338	2125
ENSSSCG00000002004		324	345	256	360	688	395	496	643	248	396	474	242	353	354	116	330	139	255	242	173	163	308
ENSSSCG00000002005	EMC9	451	422	201	332	345	599	351	481	429	380	385	299	321	320	219	377	233	495	212	255	177	322
ENSSSCG00000002006	PSME1	303	220	183	226	306	379	319	424	277	184	200	148	178	313	125	310	124	188	162	222	210	323
ENSSSCG00000002007	FITM1	1059	1635	760	1049	1102	1849	1650	2009	1463	1086	950	1049	687	1291	687	1464	853	1227	972	570	516	721
ENSSSCG00000002008	DCAF11	10431	6211	3527	5383	5778	13189	8747	10447	9647	6582	4436	5368	3766	7352	5407	7763	5598	5618	4838	3362	3059	4456
ENSSSCG00000002009	PCK2	718	300	738	133	364	241	361	312	762	392	172	207	151	212	139	261	222	310	197	144	213	220
ENSSSCG00000002010	NRL	6	0	2	0	0	1	1	0	5	0	0	0	1	0	0	1	0	1	0	0	0	1
ENSSSCG00000002011	CPNE6	2	11	15	2	3	32	31	1	2	1	13	2	2	2	5	21	4	2	38	6	15	0
ENSSSCG00000002012	CARMIL3	51	38	56	30	21	24	62	139	16	59	24	87	55	92	131	65	79	49	21	16	7	15
ENSSSCG00000002013	DHRS4	9788	9486	6031	11051	8344	11517	9721	15307	5477	11534	10181	11052	8707	25565	32720	21441	21972	6970	3697	6494	3362	6990
ENSSSCG00000002014	JPH4	23	44	85	12	40	65	16	62	23	4	16	27	34	24	30	29	27	8	12	14	14	18
ENSSSCG00000002015	AP1G2	138	117	398	98	332	160	206	187	111	160	191	183	209	153	91	158	97	149	148	84	55	134
ENSSSCG00000002016	THTPA	1068	867	629	487	873	1025	1213	1227	1249	1126	491	715	401	760	610	927	510	1303	673	321	549	592
ENSSSCG00000002020		1087	781	478	408	746	1407	775	1012	722	579	582	540	604	584	359	656	374	476	320	264	260	466
ENSSSCG00000002023	PABPN1	10137	4665	6183	7285	8958	12326	10477	12856	7188	6268	6873	6098	6589	6448	4018	6744	5083	6879	3643	2231	2334	2997
ENSSSCG00000002025	SLC22A17	1188	485	1477	710	1741	811	1048	864	385	565	864	606	913	771	355	758	433	560	1061	552	360	567
ENSSSCG00000002026	EFS	908	237	618	281	401	389	277	224	128	203	251	267	307	193	76	222	100	229	339	141	119	121
ENSSSCG00000002028	CMTM5	38	4	15	175	10	61	75	375	2	392	1114	98	46	101	5	134	15	64	43	60	107	111
ENSSSCG00000002029	MYH7	1695552	2385457	1043782	1790353	2165551	2947892	2577100	3113507	3162771	2261359	1527556	2332532	1195799	2662781	2668955	2814041	1806159	2552925	1711891	1465246	1122199	1497508
ENSSSCG00000002032	SLC7A8	167	199	1560	147	465	165	244	271	102	224	300	142	110	118	58	116	105	201	144	79	81	156
ENSSSCG00000002033	CEBPE	0	6	12	0	9	0	0	0	1	0	0	0	0	0	0	0	0	0	0	0	0	1
ENSSSCG00000002034	ACIN1	8335	6575	7944	6103	9452	11054	9416	11012	9271	6628	6322	6851	6160	7191	5205	7936	4995	5712	4541	3557	3661	4117
ENSSSCG00000002035	C14orf119	552	341	666	366	768	647	473	588	418	376	377	429	409	497	201	552	211	242	452	279	321	461
ENSSSCG00000002036		5690	4537	2965	4516	5005	6074	5471	6704	4324	5096	4882	4243	4088	4792	2851	5497	2999	4743	3913	3254	3335	4246
ENSSSCG00000002037	CDH24	388	210	361	471	555	530	639	740	195	433	629	403	504	429	170	421	265	530	301	277	200	257
ENSSSCG00000002038	PSMB11	0	0	0	0	0	0	0	0	0	0	0	0	0	0	0	0	0	0	0	0	0	0
ENSSSCG00000002039	MMP14	9724	7422	26808	5256	18146	9708	8410	8116	5885	4330	5963	6553	6374	6518	3880	7400	3166	3363	6997	4304	2891	4255
ENSSSCG00000002040	MRPL52	2133	1905	1362	1296	1956	2455	1647	2049	1528	1612	1596	1369	1282	1412	851	1767	1099	1670	1092	690	805	1088
ENSSSCG00000002041	SLC7A7	139	182	764	71	192	213	225	142	177	123	159	137	135	125	84	156	106	38	129	80	46	74
ENSSSCG00000002042	OXA1L	9527	10974	5792	8692	10032	13386	11692	15547	14005	11700	9180	9854	6518	11984	8645	12788	7441	9219	7711	6930	7237	8440
ENSSSCG00000002045		261	165	120	80	150	214	109	161	142	118	136	96	93	77	63	125	39	143	110	52	87	82
ENSSSCG00000002050	DAD1	2866	2853	3285	3578	5129	5478	4200	5531	2754	5781	4802	3250	3650	4041	1865	4810	2380	5783	3335	1900	2747	3183
ENSSSCG00000002051	ABHD4	3893	3981	2367	1980	4981	3236	3318	4129	6814	9183	3067	6155	3530	8585	3619	9100	3656	5728	2829	4157	3975	3615
ENSSSCG00000002052	OR6J1	2	1	2	1	1	0	1	1	1	2	0	0	3	0	0	2	0	2	0	0	0	0
ENSSSCG00000002053		0	0	0	1	0	0	0	1	0	0	0	0	0	0	0	0	0	0	1	0	0	0
ENSSSCG00000002055		0	0	0	0	1	0	1	0	0	0	0	0	0	0	0	0	0	0	0	0	0	0
ENSSSCG00000002056	TRAV41	0	0	0	0	1	0	0	0	0	0	1	0	0	0	0	0	0	0	1	0	0	0
ENSSSCG00000002062		0	0	0	1	0	0	0	0	0	0	0	0	0	0	0	0	0	0	0	0	0	0
ENSSSCG00000002071		0	0	0	0	0	0	0	0	0	0	0	0	0	0	0	0	0	0	0	0	0	0
ENSSSCG00000002077		0	0	0	0	0	0	0	0	0	0	0	0	0	0	0	0	0	0	0	0	0	0
ENSSSCG00000002078		0	0	0	0	0	0	0	0	0	0	0	0	0	0	0	0	0	0	0	0	0	0
ENSSSCG00000002081		0	0	0	0	2	0	0	0	0	0	0	0	0	0	1	2	0	0	0	0	0	0
ENSSSCG00000002084		0	0	0	0	0	0	0	0	0	0	0	0	0	0	1	0	0	0	0	0	0	0
ENSSSCG00000002090		0	0	0	0	0	1	0	0	0	0	1	0	1	0	0	1	0	0	0	0	0	0
ENSSSCG00000002095	TRAV10	1	0	0	0	0	0	0	0	0	0	0	0	0	0	0	0	0	0	0	0	0	0
ENSSSCG00000002097		0	0	0	0	0	0	0	0	0	0	0	0	0	0	0	0	0	0	0	0	0	0
ENSSSCG00000002099		0	0	2	1	2	0	0	0	0	0	0	0	0	0	0	0	0	1	1	0	0	1
ENSSSCG00000002100	TRAV9-2	0	0	0	0	0	0	0	0	0	0	0	0	0	0	0	0	0	0	0	0	0	0
ENSSSCG00000002105	OR4E1	0	0	0	0	0	0	0	0	0	0	0	0	0	0	0	0	0	0	0	0	0	0
ENSSSCG00000002106	OR4E2	0	0	0	0	0	0	0	0	0	0	0	0	0	0	0	0	0	0	0	0	0	0
ENSSSCG00000002127	CHD8	3004	3686	3652	3106	4421	7843	5533	6481	5986	3934	2999	3818	2831	4228	3433	4804	2596	3478	3336	1909	2222	2537
ENSSSCG00000002129	RPGRIP1	7	12	12	2	8	6	12	42	17	3	21	8	10	4	2	14	8	8	0	3	7	3
ENSSSCG00000002130	OR6S1	0	0	0	0	0	0	0	0	0	0	0	0	0	0	0	0	0	0	0	0	0	0
ENSSSCG00000002131	RNASE12	0	0	0	0	0	0	0	0	0	0	0	0	0	0	0	0	0	0	0	0	0	0
ENSSSCG00000002134	RNASE10	0	0	0	0	0	1	1	0	0	1	7	5	2	1	7	0	0	1	6	2	1	0
ENSSSCG00000002135	PNP	356	181	303	379	484	765	452	710	120	421	714	376	376	340	200	417	198	370	456	227	270	347
ENSSSCG00000002138	OSGEP	736	683	535	551	842	1054	532	928	639	661	666	597	580	599	394	664	439	760	502	376	420	512
ENSSSCG00000002140		60	19	51	24	54	42	85	45	73	131	128	226	42	197	224	290	89	112	20	45	19	31
ENSSSCG00000002142	TEP1	1959	1029	2663	1341	3054	2675	2862	2169	2592	2209	1764	2060	1672	2215	1998	2654	985	1870	2078	1330	970	1718
ENSSSCG00000002143	PARP2	1364	1513	1293	1722	2042	2564	2075	3068	2268	2499	1992	2046	1439	2108	1452	2459	1034	1907	1266	1157	1485	1500
ENSSSCG00000002144	CCNB1IP1	1651	961	702	1023	1518	1927	1677	2305	2410	1170	1284	1058	1159	1792	797	1952	778	1253	861	797	1232	1286
ENSSSCG00000002145	TTC5	173	308	351	305	456	736	576	617	482	520	326	342	293	385	297	582	242	391	384	220	262	302
ENSSSCG00000002148	OR11H4	0	0	0	0	0	0	0	0	0	0	0	0	0	0	0	0	0	0	0	0	0	0
ENSSSCG00000002170		1	0	1	0	2	1	0	0	0	0	0	0	1	0	0	3	0	2	0	0	0	0
ENSSSCG00000002175		0	0	0	0	0	0	0	0	0	0	0	0	0	0	0	0	0	0	0	0	0	0
ENSSSCG00000002187		0	0	0	0	0	0	0	0	0	0	0	0	0	0	0	0	0	0	0	0	0	0
ENSSSCG00000002188		0	0	0	0	0	0	0	0	0	0	0	0	0	0	0	0	0	0	0	0	0	0
ENSSSCG00000002190		0	0	0	0	0	0	0	0	0	0	0	0	0	0	0	0	0	0	0	0	0	0
ENSSSCG00000002191		0	0	0	0	0	0	0	0	0	0	0	0	0	0	0	0	0	0	0	0	0	0
ENSSSCG00000002202		0	0	0	0	0	0	0	0	0	0	0	0	0	0	0	0	0	1	0	0	0	0
ENSSSCG00000002218		0	0	0	0	0	0	0	0	0	0	0	0	0	0	0	0	0	0	0	0	0	0
ENSSSCG00000002235	LPCAT4	3294	2926	2390	1392	2162	2702	1306	1624	8050	2177	1132	1530	895	1524	978	1817	1108	1152	830	1342	1117	1527
ENSSSCG00000002241	NUTM1	37	10	1	1	2	6	7	5	33	2	14	1	3	5	2	1	1	3	0	0	1	0
ENSSSCG00000002243	SLC12A6	2324	2035	2091	1809	2273	3686	2466	2873	4475	2769	1737	2216	1526	2280	1997	2755	1502	1901	1514	1048	1300	1558
ENSSSCG00000002245	KATNBL1	422	185	519	286	548	593	464	488	223	339	332	336	287	425	232	454	168	373	339	200	358	359
ENSSSCG00000002251		0	0	0	0	0	0	0	0	0	0	0	0	0	0	0	0	0	0	0	0	0	0
ENSSSCG00000002252	ARRDC4	1720	1423	2526	1576	4201	3001	2555	2922	2619	1215	1854	2250	2015	1967	892	2165	1201	827	1915	1043	767	1421
ENSSSCG00000002254	NR2F2	2377	1691	3595	2121	3990	3121	2035	2737	1654	1297	2076	1454	2182	2070	1325	2161	1223	779	1869	983	899	1194
ENSSSCG00000002257	MCTP2	105	35	112	16	114	30	20	20	39	10	12	47	16	17	21	40	26	5	17	8	8	12
ENSSSCG00000002258	KLHL25	57	80	84	78	192	245	170	139	154	114	52	139	96	134	72	151	75	80	145	161	80	66
ENSSSCG00000002259		3897	3749	3819	4773	5366	11398	11085	13585	8008	4745	2836	5697	3408	6207	5799	6921	3774	4544	5883	2714	2857	2832
ENSSSCG00000002260		78	54	39	97	63	228	293	220	174	110	28	109	43	104	192	200	63	79	156	28	49	36
ENSSSCG00000002261		22	4	3	10	4	8	12	8	9	8	1	3	1	8	4	4	12	0	12	6	1	1
ENSSSCG00000002262	SV2B	1	0	1	1	1	1	0	0	0	0	4	0	0	1	0	0	1	0	1	1	1	1
ENSSSCG00000002263	SLCO3A1	2879	3076	1644	4984	4603	3739	6182	6884	3108	4460	2139	3591	2037	4330	4133	4191	4177	4348	5384	2685	2522	3308
ENSSSCG00000002265	FAM174B	215	246	158	106	98	125	88	137	100	66	150	108	160	147	91	189	124	103	82	113	75	64
ENSSSCG00000002266	CHD2	8851	8546	6543	5809	7278	10762	5482	8667	10708	5463	3663	6691	3616	7015	7078	8914	5478	4606	6264	3017	3486	3548
ENSSSCG00000002267	RGMA	1384	2181	2689	1292	4080	3417	3244	1994	1880	1468	1939	2176	1730	2608	2930	3715	1892	1607	4202	1567	1410	1016
ENSSSCG00000002268	AKAP5	179	155	530	209	365	579	320	253	264	115	186	151	198	180	116	239	111	194	311	116	145	180
ENSSSCG00000002269	MTHFD1	1689	2947	2563	3866	3823	5685	4342	5123	2356	4302	3897	3591	3175	3084	1949	3421	1722	4303	3227	2113	2411	3657
ENSSSCG00000002270		5	0	0	0	0	0	0	0	5	0	0	0	2	0	0	0	0	0	0	0	0	0
ENSSSCG00000002274	HSPA2	604	1116	659	1685	1540	784	1420	1690	538	417	545	957	1253	988	308	935	793	354	754	976	942	767
ENSSSCG00000002275	PPP1R36	97	116	108	134	229	140	167	168	165	121	120	118	149	150	78	203	87	134	146	110	80	102
ENSSSCG00000002276	PLEKHG3	2905	1366	3097	2217	3010	2142	2480	3312	1430	1409	2309	1836	2736	1717	1000	1834	1457	1516	1840	1337	741	1062
ENSSSCG00000002277	SPTB	7267	7913	3588	7169	7487	11467	10881	14709	13251	9827	3656	10584	3475	13676	13110	15042	7910	10834	8165	6474	6193	5867
ENSSSCG00000002279	GPX2	3	9	3	9	2	8	2	2	14	2	15	18	2	28	9	37	19	9	6	41	9	2
ENSSSCG00000002280	RAB15	17	32	37	34	32	39	26	10	10	27	35	13	26	10	6	5	15	46	14	22	8	17
ENSSSCG00000002281		517	794	620	648	996	812	724	868	732	829	797	706	653	724	500	861	476	864	750	510	515	746
ENSSSCG00000002283	FUT8	1189	1263	2588	957	2963	1543	1483	1370	1056	1412	1310	1103	1142	1010	668	1248	568	1059	1222	529	967	1106
ENSSSCG00000002284		0	0	0	0	0	0	1	0	0	0	0	0	0	0	0	0	0	0	3	0	0	0
ENSSSCG00000002285	GPHN	2116	2144	1488	1902	2649	3055	2634	3268	2253	2790	2036	2298	1429	2772	1936	2878	1561	2347	2048	1477	1530	1950
ENSSSCG00000002286	FAM71D	3	5	3	0	1	0	5	1	0	4	3	1	2	0	2	2	0	4	1	1	0	1
ENSSSCG00000002287	MPP5	1269	1491	1438	1299	1825	4136	2138	2811	2644	1644	1158	1537	1266	2017	1668	2650	1266	1378	1553	735	1258	1106
ENSSSCG00000002290	PLEK2	54	25	105	46	62	51	83	525	654	46	67	35	57	177	102	225	79	117	61	65	124	67
ENSSSCG00000002292	PLEKHH1	337	299	413	789	407	1727	1801	1774	887	1143	562	864	425	1133	768	1229	662	1635	585	478	486	588
ENSSSCG00000002294	ARG2	299	139	98	98	188	271	283	154	146	192	227	343	269	371	211	388	179	204	710	286	195	273
ENSSSCG00000002295	VTI1B	3356	4899	3184	3004	3711	6180	4319	5539	4059	3606	3350	2967	2452	3395	2269	3987	2220	4507	3105	1641	2102	2509
ENSSSCG00000002296	RDH11	827	1099	1059	909	1618	1814	2181	1550	1552	2598	1651	1925	1120	2745	883	3114	755	2802	1612	1157	1687	1322
ENSSSCG00000002297	RDH12	0	6	0	17	17	4	20	38	2	8	4	8	35	11	1	16	8	2	1	24	16	13
ENSSSCG00000002298	ZFYVE26	867	1319	1484	885	1432	1716	1515	1747	2203	1653	792	1431	872	1828	1657	2107	1015	1225	1182	930	706	907
ENSSSCG00000002305	EXD2	286	429	406	382	565	756	548	610	736	525	343	505	269	555	379	637	269	606	468	255	322	283
ENSSSCG00000002306	GALNT16	231	412	747	730	894	824	1112	980	252	563	850	776	667	539	269	867	379	417	772	465	336	546
ENSSSCG00000002307	ERH	1851	2432	1595	2556	2807	3427	2870	3783	2118	2846	2892	2396	2249	2572	1216	3061	1281	2793	2077	1480	2137	2168
ENSSSCG00000002309	PLEKHD1	0	0	3	2	6	1	2	6	1	3	14	8	8	5	0	4	0	1	16	0	5	29
ENSSSCG00000002310	CCDC177	0	6	0	0	0	0	0	0	0	0	0	0	1	0	0	0	0	0	0	0	0	0
ENSSSCG00000002311	SUSD6	3972	3166	2967	2772	4265	6660	4658	6192	4386	3135	2926	3644	2857	4277	2553	5068	2365	3178	3199	2018	2245	2263
ENSSSCG00000002313	SLC10A1	2	0	8	2	4	10	6	4	2	0	6	1	7	0	1	5	5	2	1	0	1	0
ENSSSCG00000002314	SMOC1	1742	522	1628	434	1894	901	545	264	327	120	370	135	398	180	292	328	234	160	571	199	257	165
ENSSSCG00000002315	SLC8A3	7	0	1	2	11	4	4	9	0	0	7	0	9	1	5	2	1	1	2	0	0	0
ENSSSCG00000002316	COX16	97	272	144	175	217	279	204	309	177	215	201	220	147	214	124	252	110	242	192	155	203	254
ENSSSCG00000002317		3	2	8	0	15	5	5	1	4	2	12	5	3	8	3	9	5	2	1	1	1	9
ENSSSCG00000002321		0	0	0	0	0	0	1	0	0	0	0	0	0	0	0	0	0	0	0	0	0	0
ENSSSCG00000002322	ADAM21	0	0	0	0	1	0	0	0	0	0	0	0	0	0	0	0	0	0	0	0	0	0
ENSSSCG00000002326		0	0	0	0	0	0	0	0	0	0	0	0	0	0	0	0	0	0	0	0	0	0
ENSSSCG00000002329	MAP3K9	25	15	78	14	39	17	30	22	25	6	22	7	11	13	12	21	8	7	11	3	4	15
ENSSSCG00000002330	PCNX1	6111	4513	4048	4465	6943	11342	7906	8359	6731	7284	3505	6349	3441	6752	6594	8292	3849	4078	4249	3075	3458	3525
ENSSSCG00000002332	SIPA1L1	1086	1146	1566	925	2225	1400	1936	1911	1719	1159	1442	1578	1290	1767	1348	2397	915	1235	1473	1125	1370	1122
ENSSSCG00000002333	DPF3	246	307	168	748	527	904	984	1187	536	806	206	663	150	649	718	833	376	621	319	266	252	249
ENSSSCG00000002337	ZFYVE1	1521	1468	1531	1008	1898	1828	1302	1665	1809	1169	969	1438	1250	1398	1189	1735	942	1077	1153	927	770	963
ENSSSCG00000002340	PSEN1	2893	2882	3176	2178	3554	4161	2979	3323	3740	2836	2348	2548	2310	3055	2256	3869	2030	2114	2508	1470	2067	2141
ENSSSCG00000002341	PAPLN	365	546	1287	502	1141	870	515	666	784	250	422	624	710	535	310	654	450	309	677	326	185	387
ENSSSCG00000002344	RIOX1	493	762	664	525	873	1292	854	1000	992	574	578	675	593	695	516	707	392	795	597	409	346	439
ENSSSCG00000002346	PNMA1	103	191	232	103	273	201	150	213	222	107	130	140	125	156	90	195	89	96	120	91	81	90
ENSSSCG00000002348		158	180	173	148	368	256	270	274	193	222	213	236	209	247	162	291	151	260	211	216	192	213
ENSSSCG00000002349	ACOT4	4861	4632	2533	4545	3708	8838	4350	6815	6287	7399	4326	3672	4573	5753	4911	6473	4815	4869	2519	4337	4237	5262
ENSSSCG00000002350	ELMSAN1	817	1398	1026	745	1139	1837	1537	1406	1672	1203	767	1102	856	1194	1004	1358	648	845	865	434	555	399
ENSSSCG00000002351		1998	2374	1737	2766	3255	5696	3275	4564	2645	3700	2951	2776	2052	3593	2248	4628	1839	3105	2064	1291	1978	2322
ENSSSCG00000002352	ZNF410	588	647	622	646	853	1276	862	1176	784	648	580	740	573	837	414	968	435	580	717	529	555	713
ENSSSCG00000002353	FAM161B	333	505	321	200	452	718	331	501	616	326	272	447	266	377	349	386	287	272	242	182	187	266
ENSSSCG00000002354	COQ6	1185	1086	771	1515	1410	1907	1341	2152	1350	1661	1662	1588	1454	1684	962	1937	954	1565	1187	1253	1323	1480
ENSSSCG00000002355	ENTPD5	471	794	785	924	1424	1617	1073	1275	1008	991	803	1116	676	1068	735	1209	663	1039	907	514	577	683
ENSSSCG00000002356	BBOF1	4	8	1	2	5	0	7	19	1	0	7	1	1	6	1	2	4	3	1	0	4	6
ENSSSCG00000002357	ALDH6A1	10656	8249	2827	4452	5112	10940	4612	7360	13488	3667	2607	5100	2900	5023	5496	5539	4245	3388	4705	3013	2945	3302
ENSSSCG00000002361	VRTN	0	0	0	0	0	0	0	1	0	0	0	0	0	0	0	0	0	0	0	0	0	0
ENSSSCG00000002363	VSX2	0	0	0	0	0	0	0	0	0	0	1	0	0	0	0	0	0	0	0	0	0	0
ENSSSCG00000002366	NPC2	3319	2142	6785	1386	3196	2123	2567	2353	2157	1692	1980	1766	1572	1887	1105	2195	1043	1514	2035	1381	1503	1745
ENSSSCG00000002367	ISCA2	392	632	245	305	432	601	396	528	464	468	406	399	316	474	299	516	292	412	261	257	353	321
ENSSSCG00000002368	LTBP2	579	2063	1634	2797	4862	2431	4048	1946	1040	3042	2629	911	1529	1258	697	1804	924	1773	3380	1244	1276	933
ENSSSCG00000002370	AREL1	774	904	1281	1145	1489	2537	1913	2328	1351	1723	906	1596	975	1651	1065	1875	880	1744	1168	867	853	1106
ENSSSCG00000002372	YLPM1	2150	2578	2514	2401	3723	5621	4067	5219	3757	2847	2268	2815	2117	2881	2494	3443	1694	2786	2128	1621	1724	1886
ENSSSCG00000002373	PROX2	1	0	2	0	3	4	3	3	0	1	1	2	2	0	2	0	1	6	4	0	0	0
ENSSSCG00000002374	DLST	4499	6122	2854	7603	6433	12174	11137	13709	6856	13666	5283	7476	2804	11568	8990	12181	7456	9969	7305	5636	6452	5975
ENSSSCG00000002375	RPS6KL1	9	92	182	276	388	118	263	424	37	124	203	304	616	371	162	289	293	108	180	212	107	164
ENSSSCG00000002376	PGF	141	129	69	146	164	171	200	223	183	147	230	131	135	125	72	167	99	82	137	95	93	93
ENSSSCG00000002377	EIF2B2	2163	2097	1579	1248	2280	2314	1885	2269	2240	1377	1416	1398	1238	1517	981	1858	1108	1097	963	1050	1163	1314
ENSSSCG00000002378	MLH3	653	606	712	598	910	1164	981	1127	961	616	514	756	634	885	769	1036	554	607	672	391	551	546
ENSSSCG00000002379	ACYP1	176	74	97	124	155	202	139	167	151	156	173	90	129	116	66	156	80	195	85	45	120	128
ENSSSCG00000002380	ZC2HC1C	1	8	16	14	8	9	5	20	17	3	4	27	6	14	6	12	3	3	23	10	22	2
ENSSSCG00000002381	NEK9	8421	6535	5509	6779	7978	13638	10867	11581	9414	7437	5195	8270	4482	8562	7043	9617	5640	5883	6372	3680	4148	4710
ENSSSCG00000002383	FOS	8842	1524	11063	301	1282	6291	983	1017	1198	168	369	221	225	446	126	514	84	1936	529	200	149	275
ENSSSCG00000002385	TGFB3	2726	1823	1859	2313	5056	2862	4021	2557	785	958	1476	1834	2277	1823	660	1965	1070	984	2929	1620	962	1298
ENSSSCG00000002386	IFT43	320	303	273	284	373	391	310	336	360	300	290	287	321	249	134	332	133	302	255	169	188	212
ENSSSCG00000002387	GPATCH2L	1494	1474	1198	1311	1782	2763	1734	2320	2543	1813	1186	1511	1400	1709	1340	2171	1051	1335	1296	622	1060	1037
ENSSSCG00000002388	ESRRB	416	846	159	267	189	629	1289	1220	1344	578	323	497	318	767	661	945	1069	751	1394	255	350	426
ENSSSCG00000002389	VASH1	261	798	1851	1831	1390	1064	1668	2463	643	1149	2213	1910	2016	1883	1025	2126	1604	969	1678	1094	861	968
ENSSSCG00000002390	ANGEL1	181	384	249	173	252	305	290	367	431	353	150	273	115	275	201	422	192	316	203	186	142	200
ENSSSCG00000002391	LRRC74A	0	0	0	0	0	0	0	0	0	0	0	0	0	0	0	0	0	0	0	0	0	0
ENSSSCG00000002392	IRF2BPL	2668	2532	2512	1664	2759	2779	2932	3530	2473	2090	1599	1878	1763	2618	1333	2826	1246	1965	1823	1301	1180	1201
ENSSSCG00000002396	GSTZ1	1668	1804	962	1355	1558	2153	1743	2146	2114	1776	1493	1578	1287	1781	1261	1980	1323	1493	1131	948	856	1244
ENSSSCG00000002397	POMT2	552	337	420	350	605	1057	664	940	631	729	455	565	471	590	311	608	370	576	393	325	354	335
ENSSSCG00000002398	TMEM63C	3	1	0	0	19	5	1	2	0	0	1	1	0	0	0	1	0	1	1	4	1	1
ENSSSCG00000002399	NGB	0	0	0	0	0	0	1	0	0	0	0	0	0	0	0	0	0	0	0	0	0	0
ENSSSCG00000002400	SAMD15	9	0	26	2	7	18	6	20	6	13	6	6	8	3	8	10	1	8	3	6	3	11
ENSSSCG00000002403	VIPAS39	3066	2274	1537	1306	2766	2326	1746	2236	4309	1626	1088	1896	1122	1896	1443	2094	1331	1299	1113	1146	1215	1220
ENSSSCG00000002404	SPTLC2	1661	1876	2216	2181	2128	4051	2289	3239	2745	1990	1708	1714	1740	2242	1560	2742	1024	1589	1585	839	1361	1460
ENSSSCG00000002405		1	0	1	1	0	1	0	0	0	0	0	0	1	0	1	0	0	0	0	0	0	0
ENSSSCG00000002406	AHSA1	6911	8596	4829	7408	8587	15500	8120	10905	8043	8841	7042	6912	6097	7876	5412	9325	4799	7944	5248	3482	4366	4977
ENSSSCG00000002408	ADCK1	14	57	30	88	54	153	96	74	112	123	12	65	22	92	60	101	57	74	86	34	45	45
ENSSSCG00000002409		0	0	0	0	0	0	0	0	0	0	0	2	2	0	0	0	0	0	0	0	0	0
ENSSSCG00000002410	CEP128	169	125	213	170	207	299	196	253	180	177	232	236	173	103	96	215	128	164	160	84	118	126
ENSSSCG00000002411	GTF2A1	1678	2092	1733	1951	2950	3147	2719	3307	2524	3605	2544	2023	1897	2502	1403	3007	1466	2567	1929	1105	1693	1432
ENSSSCG00000002412	STON2	92	138	200	109	179	209	169	129	222	132	109	147	188	103	163	182	98	156	170	107	67	53
ENSSSCG00000002414	SEL1L	5179	4961	5864	5187	7544	10897	7594	8898	6990	5594	4784	5155	4630	6090	4383	6968	3567	5270	5843	2733	3534	3890
ENSSSCG00000002423	KCNK10	0	0	0	0	0	0	0	0	0	2	0	0	0	0	0	0	0	0	4	0	0	0
ENSSSCG00000002424	SPATA7	484	248	255	251	561	553	310	395	665	302	212	325	298	308	252	408	213	223	163	195	146	222
ENSSSCG00000002425	PTPN21	2837	4154	2634	5140	5424	7985	6404	7748	6115	5358	2318	6380	2572	6729	5788	7557	4150	3842	4148	2759	2524	2807
ENSSSCG00000002426	ZC3H14	4176	3089	2988	2867	4359	6539	5103	6044	4903	3629	3597	3018	2798	3543	2371	4202	2126	3300	2054	1701	2009	2255
ENSSSCG00000002427	EML5	149	154	36	110	159	277	248	311	502	176	105	254	35	203	307	297	103	179	138	71	71	97
ENSSSCG00000002428	TTC8	126	179	208	152	324	252	299	342	228	248	197	250	204	305	218	355	190	238	327	113	293	200
ENSSSCG00000002429	FOXN3	7491	7821	4829	7784	9087	15177	9620	11374	12796	6686	4805	8001	6310	7839	8767	8573	6885	6634	5467	3615	4155	4703
ENSSSCG00000002430	EFCAB11	234	459	276	582	581	799	643	1239	769	1246	719	740	705	781	306	1127	311	531	402	501	568	800
ENSSSCG00000002431	TDP1	134	325	287	326	491	505	351	383	457	309	275	275	215	299	185	360	144	385	221	220	296	263
ENSSSCG00000002432	KCNK13	3	10	70	4	12	19	24	3	8	7	15	14	20	23	5	20	4	2	16	5	2	5
ENSSSCG00000002433	PSMC1	4735	4891	2589	3700	4331	6329	4790	6267	5154	4974	4004	3632	3210	4733	2617	4957	2637	4577	2914	2061	2529	2882
ENSSSCG00000002434	NRDE2	414	447	540	403	600	915	674	750	958	560	423	596	456	576	545	772	404	460	406	298	258	321
ENSSSCG00000002436	TTC7B	2903	2583	2181	2888	3504	4498	3710	4453	2979	3124	2803	3166	3035	3517	2385	3869	2420	2772	2234	2533	2108	2810
ENSSSCG00000002438		1	10	7	1	8	20	5	6	19	2	2	6	3	1	10	2	12	1	1	4	3	2
ENSSSCG00000002440		680	478	327	486	614	661	609	977	661	339	383	688	629	728	747	845	520	402	407	344	236	318
ENSSSCG00000002441	PPP4R3A	3921	3591	3528	3600	4494	8005	6005	7526	5719	5448	4332	4089	3538	4664	2702	5410	2780	4417	3050	2560	2970	3525
ENSSSCG00000002442	CATSPERB	9	4	0	0	0	0	1	0	0	0	0	0	0	0	1	0	2	1	0	0	0	0
ENSSSCG00000002443	TC2N	163	43	175	64	125	61	31	40	19	31	48	14	73	28	30	59	20	11	27	4	10	15
ENSSSCG00000002444	FBLN5	15699	18620	8028	15921	15234	36581	30848	29807	20914	18603	13029	19718	15404	24465	15692	28391	12655	15132	17402	14688	14657	16518
ENSSSCG00000002445	TRIP11	2321	2757	2753	3445	4264	9476	6215	7139	4990	4595	2882	3767	2048	3977	3689	4966	2570	3692	3274	1802	2632	2580
ENSSSCG00000002446	ATXN3	1583	1493	1773	1734	2718	2253	1931	2824	2468	2140	1859	1825	1985	2286	1316	2619	1381	1712	1820	1010	1643	1529
ENSSSCG00000002447	CPSF2	2123	2745	2349	2968	3513	6327	4778	5705	3123	4418	3362	2987	2237	3826	2583	4583	2279	4501	2961	1871	2375	2678
ENSSSCG00000002449		2758	2162	1334	2900	2529	2692	2255	3491	2119	2438	3727	2375	3024	3185	1273	3253	1337	2758	2395	1576	2289	2522
ENSSSCG00000002450	SLC24A4	0	12	224	15	29	85	12	22	3	4	9	19	21	18	36	23	8	1	40	10	5	17
ENSSSCG00000002451	RIN3	1323	2611	2514	2192	2165	3768	3803	4365	2282	1620	1637	2130	2097	2679	1526	2587	1353	1482	1692	1260	1377	1589
ENSSSCG00000002452	LGMN	6889	6150	19979	4428	10920	9626	9533	8164	6185	5914	6116	5020	4431	6585	3656	7334	3306	4937	5735	4223	4688	6101
ENSSSCG00000002455	GOLGA5	920	815	1066	708	1502	1815	1038	1312	1335	812	732	921	779	912	642	1165	552	719	734	448	554	701
ENSSSCG00000002456	CHGA	76	350	89	88	46	456	886	256	174	128	316	189	72	261	355	289	236	362	23	65	126	55
ENSSSCG00000002457	ITPK1	1351	1432	1446	1203	1674	2503	2580	2140	1899	1342	1175	1435	1026	1741	1482	1651	1445	1180	1011	1549	838	1269
ENSSSCG00000002458	TMEM251	595	380	537	455	688	972	767	1181	485	556	667	377	429	583	320	696	461	469	496	349	386	636
ENSSSCG00000002459	GON7	1588	1219	911	1350	1539	2002	1670	2072	1347	1409	1897	1309	1314	1350	678	1635	815	1393	776	794	1060	1110
ENSSSCG00000002460		1563	1215	1289	1694	1933	2307	2102	2675	1903	1548	1416	1745	1265	1573	922	1800	846	1620	1341	920	1238	1287
ENSSSCG00000002461	BTBD7	1327	1167	1373	1563	1810	3462	2730	2721	2410	1835	1226	1830	1396	1926	1696	2379	1118	1696	1621	713	1070	961
ENSSSCG00000002462		0	0	1	0	0	0	0	0	0	0	1	0	1	0	0	0	0	0	0	0	0	0
ENSSSCG00000002464	PRIMA1	212	20	290	16	431	35	2	9	4	11	6	5	19	6	11	4	14	3	17	15	2	12
ENSSSCG00000002467	ASB2	7944	13511	8490	16764	15417	17661	19118	27492	12560	12751	10374	13482	8583	19593	13328	18327	13629	12033	14349	15327	9398	12765
ENSSSCG00000002469	OTUB2	207	206	221	271	441	234	284	338	231	306	203	98	144	315	157	290	175	279	333	169	98	135
ENSSSCG00000002470	DDX24	3552	3548	2470	2937	3999	6196	4184	5793	3688	2923	2795	3278	2715	3832	2195	4407	2367	2814	2871	2102	2253	2987
ENSSSCG00000002472	IFI27L2	428	203	587	194	552	468	570	581	319	157	159	239	203	243	124	301	206	155	255	243	177	152
ENSSSCG00000002474	PPP4R4	0	1	20	5	6	0	2	0	0	1	1	4	2	1	0	0	0	1	3	0	0	0
ENSSSCG00000002475	SERPINA6	0	4	12	0	2	0	0	1	1	0	0	0	0	1	0	4	3	0	1	0	1	0
ENSSSCG00000002476	SERPINA1	0	0	2	2	0	0	0	0	0	0	0	0	0	0	0	0	0	1	0	1	0	0
ENSSSCG00000002478	SERPINA12	0	0	0	0	0	0	0	0	0	0	0	0	0	0	0	0	0	0	0	0	0	0
ENSSSCG00000002479	SERPINA11	0	0	0	0	0	0	0	0	0	0	0	0	0	0	0	0	0	0	0	0	0	0
ENSSSCG00000002481	SERPINA5	3	8	0	15	4	6	2	5	8	1	0	6	0	5	0	9	2	3	1	5	8	30
ENSSSCG00000002483		2	0	0	0	0	0	0	0	0	0	0	0	0	0	0	0	0	0	0	0	0	0
ENSSSCG00000002486		0	0	0	0	0	0	0	0	0	0	0	0	0	0	0	0	0	0	0	0	0	0
ENSSSCG00000002487	SERPINA3-2	0	0	0	0	0	0	4	0	0	0	0	0	0	0	0	0	0	0	1	0	0	0
ENSSSCG00000002490	GSC	56	0	4	10	6	0	0	7	0	1	0	5	0	2	0	8	0	0	3	0	1	0
ENSSSCG00000002494	CLMN	175	49	139	64	95	75	171	35	128	51	18	23	19	31	34	41	20	21	68	9	27	33
ENSSSCG00000002495	SYNE3	2707	2273	1520	806	1636	1870	1388	1012	2168	1107	889	1176	1146	1082	1181	1339	752	1031	848	430	625	541
ENSSSCG00000002496	GLRX5	3418	5264	4271	5871	4836	9924	8030	9405	5287	6446	6696	5659	4123	7157	3463	8073	3547	6675	3712	4395	4055	5110
ENSSSCG00000002497	TCL1B	0	0	0	0	0	0	0	0	0	0	0	0	0	0	0	0	0	0	0	0	0	0
ENSSSCG00000002498	TCL1A	0	0	0	0	0	0	0	0	0	0	0	0	0	0	0	0	0	0	0	0	0	0
ENSSSCG00000002501	BDKRB1	46	0	22	4	44	2	7	1	1	12	17	0	1	6	4	1	1	0	20	2	0	5
ENSSSCG00000002502	ATG2B	2197	1965	1717	1842	2575	4909	3679	4273	4935	3568	1951	2711	1708	3035	2771	3695	2013	2722	2222	1377	1712	1815
ENSSSCG00000002504	AK7	64	57	19	19	86	45	23	30	42	10	24	20	12	13	10	17	14	24	8	31	24	40
ENSSSCG00000002505		10118	7859	10818	11849	15531	25418	16515	19538	12393	15463	11875	11052	10402	13846	8131	16165	7164	14825	9324	6123	8628	8886
ENSSSCG00000002506	VRK1	174	295	328	706	587	465	629	1043	354	488	595	640	651	612	209	587	235	454	299	414	555	620
ENSSSCG00000002507	BCL11B	0	0	10	0	3	2	0	3	2	0	1	1	2	2	8	0	7	1	1	2	1	3
ENSSSCG00000002508	SETD3	4995	4304	3764	4082	6056	7130	6189	7126	5114	3992	3537	4463	3430	4935	3374	5381	3162	3469	3444	2771	2360	2952
ENSSSCG00000002509	CCNK	1168	1381	1073	1149	1595	2449	1718	2298	1720	1338	980	1139	850	1322	993	1430	772	1157	1053	668	742	920
ENSSSCG00000002510	CYP46A1	0	20	14	64	43	19	89	38	4	17	21	36	81	85	29	46	19	22	19	155	21	33
ENSSSCG00000002512	DEGS2	0	4	1	1	4	2	2	0	2	0	4	4	1	2	4	1	1	4	0	1	0	0
ENSSSCG00000002515	SLC25A47	163	107	118	106	212	153	131	118	107	68	140	90	73	92	44	73	32	86	41	66	28	80
ENSSSCG00000002516	WARS	2204	2319	3077	2349	6508	4431	3335	4968	2390	3043	2729	2002	1897	2516	1545	2832	1524	3074	2250	1474	1377	1808
ENSSSCG00000002517	WDR25	317	306	343	272	437	345	337	441	335	299	325	264	194	363	190	352	243	329	213	185	164	247
ENSSSCG00000002520	SLC25A29	7028	2466	1441	893	2148	3113	1334	1835	3430	640	732	1171	1442	1169	860	1128	1091	818	684	590	259	542
ENSSSCG00000002523	CDC42BPB	6606	4738	5495	5694	7080	11442	9214	10637	7230	5721	5747	5996	6603	6559	5063	7112	4282	6089	4427	3841	2817	3909
ENSSSCG00000002524	AMN	0	0	0	0	0	0	0	0	3	0	0	0	0	0	0	0	0	0	0	1	0	0
ENSSSCG00000002525	TRAF3	482	625	1715	1010	1777	1477	1364	1782	713	682	1048	920	933	1084	660	1126	603	924	1026	722	533	643
ENSSSCG00000002526	RCOR1	1461	1351	1530	2475	2195	3473	2319	3309	1681	1908	1436	1746	1359	2227	1438	2425	1265	1686	1373	952	946	1226
ENSSSCG00000002528	TECPR2	1512	1314	814	867	1236	1851	1222	1563	1758	926	667	1131	799	1482	1089	1701	913	930	800	715	562	700
ENSSSCG00000002529		263	86	96	46	156	143	113	111	124	91	90	33	85	75	22	103	52	67	125	34	50	82
ENSSSCG00000002530	CINP	2343	2461	1608	1128	2516	2197	1849	2156	2362	1253	1782	2029	1240	1632	1170	1829	934	1509	1002	1307	1241	1134
ENSSSCG00000002531	MOK	119	71	102	101	214	52	72	95	141	49	101	73	47	41	52	87	43	50	42	58	49	24
ENSSSCG00000002532		380	717	771	624	787	1025	614	845	971	393	512	728	454	845	611	948	488	500	749	491	366	468
ENSSSCG00000002533	WDR20	693	966	746	794	1079	1691	1024	1305	1040	723	786	733	631	960	556	961	574	564	775	504	408	698
ENSSSCG00000002535	HSP90AA1	53019	73805	49335	63589	73858	142467	80617	103610	62233	73230	51152	65278	45846	78956	55894	89166	43009	82336	61947	33573	51013	51303
ENSSSCG00000002536		2	4	2	4	2	0	0	1	3	0	0	0	0	0	0	0	0	0	1	0	0	0
ENSSSCG00000002540	PPP2R5C	9091	9268	7618	8021	10966	16275	12248	15889	14626	9997	8714	10981	7682	12232	7586	13983	6930	9180	6275	5811	6729	8092
ENSSSCG00000002541		0	0	1	0	0	1	0	0	1	1	1	0	0	1	0	2	0	0	0	0	0	0
ENSSSCG00000002544	PPP1R13B	11374	6610	2550	4040	5530	12569	5958	7480	12440	5283	2841	5486	2818	5687	5041	6575	3373	4416	3064	3401	2395	3002
ENSSSCG00000002546	XRCC3	497	328	515	486	505	638	614	717	458	444	406	412	512	330	191	364	275	703	267	352	229	201
ENSSSCG00000002547		13203	9288	7357	9594	12040	16105	14123	16315	11740	10019	10480	9452	9332	11692	7407	13503	7440	10204	8333	6137	5919	7739
ENSSSCG00000002550		11833	18013	7040	13005	16599	15509	12290	17356	10484	16054	18932	12515	12957	12960	6638	15952	7218	14495	9548	7722	9367	10492
ENSSSCG00000002552	TDRD9	13	5	6	0	15	11	17	19	15	1	9	8	4	9	11	14	9	3	5	5	4	4
ENSSSCG00000002554	PLD4	223	411	859	351	985	877	793	662	224	207	404	461	764	620	330	690	321	63	736	411	448	577
ENSSSCG00000002555	JAG2	2542	1800	1443	2489	2389	3134	2507	3078	1603	1631	2813	2081	2487	2282	1666	2386	1245	1726	2104	1685	891	1439
ENSSSCG00000002557	NUDT14	184	126	233	156	172	150	124	159	145	79	131	142	140	143	94	158	67	73	195	68	66	94
ENSSSCG00000002558	CEP170B	592	315	730	320	587	909	488	485	587	309	156	316	275	227	185	299	139	356	265	228	108	166
ENSSSCG00000002559	CDCA4	145	122	221	149	253	149	175	270	117	163	256	154	208	119	55	116	59	152	223	114	88	102
ENSSSCG00000002573	RTL1	2	0	0	0	0	4	0	1	0	0	4	1	0	0	1	1	0	1	0	4	0	0
ENSSSCG00000002579		0	0	0	0	0	0	0	0	0	0	0	0	0	0	0	0	0	0	0	0	0	0
ENSSSCG00000002581		0	0	0	0	0	0	0	0	0	0	0	0	0	0	0	0	0	0	0	0	0	0
ENSSSCG00000002585		0	0	0	0	0	0	0	0	0	0	0	0	0	0	0	0	0	0	0	0	0	0
ENSSSCG00000002589		0	0	0	0	0	0	0	0	0	0	0	0	0	0	0	0	0	0	0	0	0	0
ENSSSCG00000002594		0	0	0	0	0	0	0	0	0	0	0	0	0	0	0	0	0	0	0	0	0	0
ENSSSCG00000002600		0	0	0	0	0	0	0	0	0	0	0	0	0	0	0	0	0	0	0	0	0	0
ENSSSCG00000002601		0	0	0	0	0	0	0	0	0	0	0	0	0	0	0	0	0	0	0	0	0	0
ENSSSCG00000002607		0	0	0	0	0	0	0	0	0	0	0	0	0	0	0	0	0	0	0	0	0	0
ENSSSCG00000002608		0	0	0	0	0	0	0	0	0	0	0	0	0	0	0	0	0	0	0	0	0	0
ENSSSCG00000002610		0	0	0	0	0	0	0	0	0	0	0	0	0	0	0	0	0	0	0	0	0	0
ENSSSCG00000002613		0	0	0	0	0	0	0	0	0	0	0	0	0	0	0	0	0	0	0	0	0	0
ENSSSCG00000002618		0	0	0	0	0	0	0	0	0	0	0	0	0	0	0	0	0	0	0	0	0	0
ENSSSCG00000002620	EFHC1	704	443	387	185	479	461	314	303	290	181	323	260	366	317	86	398	177	176	379	232	165	236
ENSSSCG00000002622	TMEM14A	224	328	359	299	482	296	387	384	399	309	402	318	318	281	186	361	216	339	234	238	248	256
ENSSSCG00000002623	GSTA2	0	0	0	2	2	1	0	1	0	1	0	1	0	0	0	0	1	0	0	0	1	1
ENSSSCG00000002625		0	0	0	4	0	0	0	0	0	0	0	0	0	0	0	0	0	0	0	0	0	0
ENSSSCG00000002627	GSTA4	575	485	628	1019	901	1115	1422	1291	1058	879	631	466	677	660	185	872	249	838	474	505	655	489
ENSSSCG00000002628	ICK	444	531	428	241	385	769	446	376	826	440	218	493	344	421	345	573	272	369	275	206	168	149
ENSSSCG00000002629	FBXO9	2222	1648	1548	1898	2186	3409	2854	3387	2596	2666	2099	2222	2041	2654	1754	3224	1508	1849	1583	1248	1623	1733
ENSSSCG00000002632	SLC28A1	52	1	21	8	17	20	30	5	17	4	2	0	4	7	0	3	1	11	4	1	1	7
ENSSSCG00000002633	GAS8	445	503	442	242	670	705	488	655	741	323	247	444	393	440	262	432	247	314	293	163	136	152
ENSSSCG00000002635	SPIRE2	364	619	455	643	698	506	753	968	663	567	613	584	655	933	420	845	837	437	1649	423	376	419
ENSSSCG00000002637		1	4	14	2	33	9	2	11	9	2	4	2	1	1	0	7	0	2	1	7	0	0
ENSSSCG00000002639		24	2	70	37	118	6	8	6	1	4	8	8	6	5	1	8	1	1	15	13	15	19
ENSSSCG00000002640	DEF8	3076	2453	2514	2217	3021	4875	3698	4608	5255	2782	1339	2756	1524	2960	2948	3365	2408	2959	2531	1419	1392	1411
ENSSSCG00000002642	CDH15	3	11	1	4	26	19	19	19	70	5	10	21	10	19	1	14	6	18	7	16	14	6
ENSSSCG00000002645	GALNS	1823	678	2512	1117	1747	1477	1513	1855	1360	935	1312	1245	1740	973	616	1148	746	1112	822	807	589	898
ENSSSCG00000002646	TRAPPC2L	3551	2339	2234	1865	2958	3228	2473	3049	3129	1701	2288	2445	2723	2672	1733	2927	1913	1817	1626	1482	1108	1580
ENSSSCG00000002648	CBFA2T3	432	202	391	240	350	466	419	431	196	246	284	326	360	259	291	317	265	154	258	191	112	216
ENSSSCG00000002650	APRT	1030	581	758	659	1390	1064	916	1078	903	1061	907	829	905	1204	351	1485	439	1066	495	880	557	736
ENSSSCG00000002651	CDT1	147	295	203	667	549	194	529	759	41	495	576	438	674	481	26	435	155	460	403	804	592	595
ENSSSCG00000002652	KLHDC4	1923	1884	2036	1248	2251	3045	2216	2673	2421	1696	1634	1878	1898	1736	1448	2050	1269	1937	1195	1067	1017	1217
ENSSSCG00000002653		10	7	25	27	31	25	42	43	36	21	36	32	7	31	18	28	22	7	23	2	3	12
ENSSSCG00000002654	FBXO31	2763	2739	2132	2315	3332	5028	4428	4299	3180	2409	2058	2859	2342	3483	2350	3773	2383	2628	2451	2006	1670	1862
ENSSSCG00000002655	MAP1LC3B	8457	4922	3660	4738	6423	8344	6335	7134	6905	3751	3942	4892	3752	6054	3633	6817	3228	3217	3779	2788	3393	4119
ENSSSCG00000002656	ZCCHC14	3356	3230	2877	3362	3780	7462	4209	5593	5603	3075	2529	3250	2819	3355	3230	4346	2496	2925	2696	1826	1693	1992
ENSSSCG00000002657		2	2	7	1	2	2	2	8	12	2	10	2	5	8	2	4	4	4	5	5	0	3
ENSSSCG00000002658	FOXL1	51	13	26	28	18	19	39	21	14	10	18	12	13	16	11	11	7	11	15	3	7	8
ENSSSCG00000002660	MTHFSD	417	614	555	466	912	905	699	824	943	452	524	804	703	733	651	1050	571	540	586	395	432	484
ENSSSCG00000002662	C16orf74	63	61	83	44	233	34	97	74	47	16	36	48	26	12	19	32	3	3	63	27	11	17
ENSSSCG00000002664	GSE1	1994	2076	1972	1317	2367	2912	2481	2688	2574	1377	1264	1806	1473	1892	1722	2368	1504	1952	1663	1135	869	1028
ENSSSCG00000002666	KIAA0513	1628	1408	2203	1672	2262	2957	2721	3036	2179	1860	1370	1921	1459	2063	1731	2138	1147	1893	1519	1302	959	1101
ENSSSCG00000002667	ZDHHC7	1978	1680	2241	2088	2416	3688	2614	3149	2179	1991	1821	2110	2086	2440	1557	2701	1559	1882	1705	1255	1182	1317
ENSSSCG00000002668	FAM92B	0	0	0	0	0	0	0	0	0	0	0	0	0	0	0	0	0	0	0	0	0	0
ENSSSCG00000002669	CRISPLD2	4797	2131	3783	1509	5016	8272	3146	2677	3760	1080	1528	1839	3312	2926	2705	2969	1663	707	2242	1396	1025	1624
ENSSSCG00000002670	USP10	2689	2966	2571	2889	3963	6415	4152	4736	3256	3374	2770	2902	2434	3662	2592	4051	2282	3869	2604	1947	2079	2270
ENSSSCG00000002671	ATP2C2	35	0	3	1	9	4	1	3	1	1	3	3	3	7	2	2	3	3	4	2	0	0
ENSSSCG00000002672	MEAK7	435	213	518	328	616	327	320	319	540	221	259	392	370	275	242	335	187	345	292	214	139	138
ENSSSCG00000002675	DNAAF1	31	20	19	16	26	16	13	20	33	27	7	8	24	12	10	26	9	10	6	10	0	8
ENSSSCG00000002680	TAF1C	791	616	611	332	910	959	610	987	978	387	490	533	681	642	378	608	516	557	296	384	144	287
ENSSSCG00000002681	HSDL1	644	1001	959	902	1114	1391	1393	1767	804	643	763	740	706	1038	748	1210	631	852	881	523	517	677
ENSSSCG00000002682	MBTPS1	7227	7337	5437	5374	7536	13126	8061	10558	10153	6120	4996	7868	5670	8910	6586	10148	5269	5972	5072	4869	4508	5014
ENSSSCG00000002684	CDH13	19463	32978	17182	27934	44810	69062	46290	56319	62003	26552	22393	31675	20158	37382	19850	43855	19183	24639	23008	23389	27884	32180
ENSSSCG00000002688	PLCG2	379	479	1670	714	1195	861	1105	933	721	514	811	572	687	639	373	676	366	538	459	312	387	517
ENSSSCG00000002689	CMIP	2221	1757	1788	1439	2305	3147	1897	2295	2282	1234	1554	1289	1727	1316	1030	1560	931	966	1148	1109	792	1048
ENSSSCG00000002690	GAN	205	163	228	175	222	306	190	256	238	181	149	175	154	255	185	271	126	185	153	70	78	101
ENSSSCG00000002696	VAT1L	58	1	0	3	1	1	1	1	0	0	1	4	1	0	19	0	2	0	1	0	0	0
ENSSSCG00000002697	NUDT7	669	434	575	1136	759	1332	1165	1212	451	661	612	547	641	919	365	1086	436	1013	526	438	508	552
ENSSSCG00000002700	SYCE1L	3	9	8	1	13	7	8	3	12	2	2	0	11	5	3	2	3	7	4	1	0	0
ENSSSCG00000002701	MON1B	1871	1751	1888	1051	2669	2755	2386	2562	2053	1645	1518	1424	1603	1744	1122	1818	1129	1593	1610	896	908	1149
ENSSSCG00000002703	TERF2IP	2361	2471	1991	2375	2756	5249	3475	4512	3046	2149	2221	2213	1626	2691	1430	3208	1475	2088	1756	1256	1488	1672
ENSSSCG00000002704	KARS	44488	50358	22533	26150	33024	69793	35456	45928	53289	24970	28650	32246	23041	34700	25293	41709	23586	23196	19686	17239	20304	25368
ENSSSCG00000002706	ADAT1	162	127	136	115	158	232	133	172	180	108	72	163	83	153	126	183	148	158	172	105	88	91
ENSSSCG00000002707	GABARAPL2	7953	4645	3988	4827	6468	7653	5628	7423	6705	3251	4137	5187	4474	6345	3320	8126	3541	3121	4030	3007	3599	4031
ENSSSCG00000002708	TMEM231	220	282	517	319	749	670	527	635	242	354	390	242	276	363	186	367	260	394	348	188	245	282
ENSSSCG00000002709		12	19	43	72	407	31	225	106	19	126	162	53	79	81	24	88	43	113	328	40	58	56
ENSSSCG00000002712	LDHD	272	271	148	486	298	491	371	445	525	234	247	619	332	528	517	622	546	274	449	463	260	401
ENSSSCG00000002714	WDR59	992	1214	1058	996	1545	2023	1540	2124	1662	924	929	1184	1078	1384	1004	1352	836	1091	664	810	586	670
ENSSSCG00000002715	RFWD3	246	307	415	394	618	597	528	647	509	463	409	472	408	447	213	552	172	424	439	305	318	329
ENSSSCG00000002716	MLKL	98	94	209	233	262	264	264	432	99	243	374	199	227	192	140	211	148	192	201	107	78	120
ENSSSCG00000002718	FA2H	0	0	0	1	0	0	1	0	0	0	0	0	0	0	0	0	0	0	0	0	0	1
ENSSSCG00000002719	EXOSC6	116	151	146	119	226	210	148	183	179	148	161	180	180	147	59	169	97	149	132	169	106	92
ENSSSCG00000002720		1	26	30	87	54	5	5	62	77	3	102	51	44	91	15	98	36	4	26	43	48	82
ENSSSCG00000002722		766	719	639	655	962	1400	1221	1264	1007	1006	656	836	442	875	599	976	472	829	665	450	481	572
ENSSSCG00000002723		4520	4787	3431	5472	5546	8168	7945	9944	6334	8201	5249	5220	4033	7439	4523	7283	4018	7648	5855	3409	3620	4486
ENSSSCG00000002724	PDPR	4484	4411	3611	4384	5229	7495	6526	8028	8039	4855	3453	5552	3609	5754	5691	6462	4363	4891	3667	2937	2169	2677
ENSSSCG00000002729	VAC14	5593	2727	2249	3300	3547	4366	4898	3541	4035	3849	2816	2986	2519	3394	1845	3538	2440	3900	2951	2690	1742	2651
ENSSSCG00000002730	CALB2	0	0	0	0	8	2	0	0	0	1	0	0	0	0	0	0	0	2	0	0	0	0
ENSSSCG00000002734	MARVELD3	8	4	6	0	13	5	2	4	4	1	4	0	1	0	0	2	6	4	1	6	0	0
ENSSSCG00000002736	TAT	2	0	0	0	0	0	0	0	0	0	0	0	0	0	0	0	0	0	0	0	0	0
ENSSSCG00000002737	CHST4	1	0	5	0	9	0	0	0	0	1	0	0	0	0	1	0	0	0	0	0	0	1
ENSSSCG00000002738	ZNF23	322	237	233	200	333	482	338	414	286	370	212	284	169	289	160	354	225	297	194	176	121	197
ENSSSCG00000002739	PHLPP2	159	143	130	145	221	447	216	282	254	195	105	229	123	159	166	226	94	75	133	66	72	82
ENSSSCG00000002740	AP1G1	3159	4242	4522	4064	5732	9581	6797	8046	6689	5813	3832	4756	3255	5419	3892	6105	3274	5086	3997	2543	3080	3535
ENSSSCG00000002741	ZNF821	646	584	499	407	864	1065	608	750	1095	309	418	509	580	591	361	685	311	421	318	312	246	322
ENSSSCG00000002743	IST1	4220	3808	3935	3222	5577	6383	4897	6417	5233	3843	3450	3628	3352	4463	2893	5646	2476	3571	3347	2015	2641	2941
ENSSSCG00000002745		0	0	0	0	5	0	1	0	3	0	0	0	0	0	0	0	0	0	0	0	0	0
ENSSSCG00000002746	DHODH	386	502	331	276	397	608	446	290	449	538	394	427	345	379	314	456	261	687	266	236	268	328
ENSSSCG00000002747	PMFBP1	0	2	2	1	1	3	0	5	11	1	10	3	1	0	4	2	1	1	0	2	2	0
ENSSSCG00000002748	DHX38	1650	1460	1265	989	1692	2220	1565	2062	1921	1190	1221	1181	1223	1441	920	1503	868	1236	930	650	649	795
ENSSSCG00000002749		2001	43	209	104	825	532	111	99	91	216	196	67	110	82	49	125	48	77	63	131	54	139
ENSSSCG00000002752	ZFHX3	593	724	1216	1402	959	1368	1238	1313	1075	971	756	932	1065	876	1202	1326	669	1070	795	501	351	377
ENSSSCG00000002753	NOB1	1118	891	804	614	1090	1305	1154	1391	1153	805	811	917	719	882	628	1042	420	825	585	412	519	583
ENSSSCG00000002754	NQO1	806	950	553	753	718	826	894	1056	666	1044	1018	658	862	981	455	1105	564	772	979	544	596	807
ENSSSCG00000002755	NFAT5	1694	1692	1722	1815	1768	3682	2467	2632	3194	1849	1591	2035	1794	1545	2255	2564	1320	1970	1278	665	924	823
ENSSSCG00000002759		1261	1621	1616	1099	2276	2447	1981	2274	2703	1485	1382	1442	1204	1523	1545	1664	1125	1382	1387	1051	1055	1245
ENSSSCG00000002761		1	1	7	8	11	13	10	12	16	2	4	1	2	9	1	18	7	7	2	9	2	2
ENSSSCG00000002762	TERF2	2387	3005	2201	2433	4183	4869	3468	4236	3434	2874	2112	2249	1840	2780	1960	3177	1876	1992	1992	1312	2047	1844
ENSSSCG00000002763	PRMT7	4582	3317	1716	2168	2978	4253	2429	3914	4573	2481	1665	2738	1741	2605	2050	3336	1769	2543	1610	1616	1609	1800
ENSSSCG00000002764	SMPD3	33	49	69	72	50	100	42	92	53	39	43	47	72	60	29	87	24	67	56	39	40	48
ENSSSCG00000002767	TSNAXIP1	4	3	15	13	31	7	8	19	10	16	7	16	19	2	10	10	4	6	11	4	11	7
ENSSSCG00000002768	CENPT	47	208	151	692	642	169	543	1109	17	332	493	591	989	417	63	379	268	257	182	354	404	384
ENSSSCG00000002769	THAP11	2845	3471	2723	2923	4341	5994	4731	5008	3953	3016	2285	2975	2051	3591	2545	4072	2289	2796	2772	2469	1933	2153
ENSSSCG00000002771	EDC4	4927	4826	4327	3769	5275	7787	5548	7407	6445	4194	3386	4339	3737	4432	3316	5043	2956	4234	3177	2961	2393	2937
ENSSSCG00000002774	RIPOR1	6230	4709	4366	5507	5427	7623	6840	8445	6350	6228	4639	5282	4605	5850	3829	6281	3228	4765	3567	4311	2613	3823
ENSSSCG00000002775	AGRP	1	1	0	0	1	0	0	0	0	0	0	0	0	0	0	0	0	0	0	2	0	0
ENSSSCG00000002776	ATP6V0D1	2553	2339	2763	2877	3333	3807	3137	4279	3137	4325	3162	2477	2000	2926	1916	2986	1717	3940	3006	2248	1882	2501
ENSSSCG00000002777	HSD11B2	10	40	88	44	110	138	85	88	59	136	96	99	56	73	22	72	26	95	129	58	76	71
ENSSSCG00000002778	ZDHHC1	30	43	48	19	44	53	46	54	87	42	27	43	39	37	39	66	36	43	28	34	28	42
ENSSSCG00000002779	LRRC36	6	3	6	29	55	7	19	64	7	1	41	29	16	17	49	19	53	8	29	11	38	12
ENSSSCG00000002781	KCTD19	2	3	7	2	38	1	11	90	6	1	8	13	11	3	8	15	15	2	11	2	9	4
ENSSSCG00000002782	PLEKHG4	1	0	8	0	9	0	5	2	0	2	6	1	3	6	7	1	3	4	0	6	0	0
ENSSSCG00000002783	SLC9A5	326	163	220	94	200	341	174	193	219	97	115	126	70	68	77	105	76	131	67	46	38	39
ENSSSCG00000002786	ELMO3	254	147	277	96	352	114	83	152	109	45	83	68	115	66	77	68	97	49	79	32	18	40
ENSSSCG00000002787	E2F4	2068	1781	1775	1676	2520	3491	2402	2776	1685	1688	1838	1693	1639	1966	1279	2035	1131	1705	1544	1109	1068	1214
ENSSSCG00000002788	EXOC3L1	526	131	271	293	302	323	305	434	214	153	340	283	485	337	230	352	254	188	146	142	74	128
ENSSSCG00000002790		1238	745	794	761	1125	1314	975	1286	1054	891	1083	823	862	854	445	945	537	949	647	527	493	654
ENSSSCG00000002792	HSF4	884	218	876	170	595	158	209	256	171	102	216	118	236	133	137	174	113	116	113	62	15	34
ENSSSCG00000002793		41	57	114	66	149	67	118	95	57	100	73	70	69	83	40	78	46	107	80	103	36	57
ENSSSCG00000002795	CDH11	1129	2125	4154	1790	6820	4874	2220	3432	1951	1561	1423	1289	1472	2106	775	3188	388	1062	1612	506	1670	771
ENSSSCG00000002799	CNOT1	7581	7331	6820	7931	9007	17493	11367	13999	13258	10122	6410	9068	5805	10339	8208	12056	5951	7899	6402	4891	5587	6267
ENSSSCG00000002802	GINS3	220	365	242	594	454	362	436	560	436	288	379	485	494	499	163	545	265	381	260	372	511	550
ENSSSCG00000002803	CCDC113	11	21	3	32	44	25	32	46	61	68	57	17	5	47	18	37	54	68	65	35	17	50
ENSSSCG00000002804	CSNK2A2	6082	4458	3772	3302	5999	6086	5283	6607	7328	3854	4442	4075	4226	4183	3126	5338	2650	3327	2927	2161	2699	3032
ENSSSCG00000002805	CFAP20	632	909	801	721	918	1369	1167	1607	818	855	994	1003	752	1066	601	1396	521	997	821	650	746	819
ENSSSCG00000002806	MMP15	1882	3879	3132	7057	5204	8826	10394	12341	3672	9438	6735	8251	6090	12177	5698	12816	5353	11861	7140	6260	4871	5416
ENSSSCG00000002807	USB1	144	147	180	160	244	217	213	298	202	245	211	211	210	253	122	318	118	198	172	111	136	145
ENSSSCG00000002808	ZNF319	494	893	797	569	786	940	725	861	928	518	496	736	575	744	614	858	442	559	687	612	432	492
ENSSSCG00000002809	TEPP	4	0	1	0	0	0	0	0	0	0	0	2	0	0	1	0	0	0	1	0	0	0
ENSSSCG00000002810		0	0	0	0	0	0	0	0	0	0	0	0	0	0	0	0	0	0	0	0	0	0
ENSSSCG00000002811		31	60	19	13	12	6	8	15	20	13	18	9	17	7	44	23	22	7	7	2	1	3
ENSSSCG00000002812	KIFC3	1464	704	755	911	749	1463	1246	1579	864	742	1075	872	1196	1009	714	1227	559	684	714	697	450	708
ENSSSCG00000002813	KATNB1	1165	1326	851	1174	1194	1200	1409	1753	1726	2057	1282	1357	1126	1788	806	1829	899	2036	895	1312	850	1019
ENSSSCG00000002814	ADGRG3	13	116	379	31	166	129	53	47	145	45	75	42	46	39	11	44	7	20	105	37	7	46
ENSSSCG00000002815	ADGRG1	8999	5258	3703	3101	4438	5674	3756	5397	6110	3286	4565	3903	5230	4482	3943	5001	2866	2775	2874	2547	2236	3746
ENSSSCG00000002817	DRC7	0	9	22	1	1	0	0	0	2	0	3	6	13	5	0	7	4	3	1	1	0	0
ENSSSCG00000002818	PLLP	255	201	234	329	453	278	146	215	46	73	241	79	230	114	164	156	131	61	114	69	43	102
ENSSSCG00000002819	ARL2BP	340	319	247	251	386	535	449	509	269	329	210	313	211	383	247	452	145	252	311	214	221	262
ENSSSCG00000002820	RSPRY1	1115	824	958	826	1276	1987	1338	1557	1348	961	949	842	758	1063	721	1346	603	704	790	551	590	815
ENSSSCG00000002821	CCL22	10	12	34	4	26	8	7	9	6	3	1	4	2	0	2	0	0	1	5	1	2	9
ENSSSCG00000002822	AMFR	7104	6158	5256	6221	7296	13456	10374	11352	8733	5671	3828	6605	3434	7941	5381	8479	4978	5496	5570	3619	3909	4669
ENSSSCG00000002825		738	38	523	246	134	508	67	636	107	120	724	1112	798	1513	216	1070	374	67	186	543	421	346
ENSSSCG00000002827	SLC6A2	2	0	11	4	3	3	0	5	1	0	0	8	0	0	3	2	1	2	1	1	0	0
ENSSSCG00000002828	LPCAT2	398	415	924	421	587	735	655	1109	349	457	671	521	609	425	461	510	392	223	635	240	245	369
ENSSSCG00000002829	MMP2	28305	12464	58853	10369	47525	20633	19079	17140	11054	8837	12691	16499	16961	15817	10954	18898	9967	9165	21363	11265	8317	10683
ENSSSCG00000002830	IRX6	1	108	31	5	124	289	216	23	36	4	1	7	2	3	32	71	11	3	337	0	68	10
ENSSSCG00000002831	IRX3	2520	4709	3925	1725	5823	5861	4839	4522	8182	2967	2021	3288	2368	4151	3047	5465	2642	3133	3856	2134	2188	1701
ENSSSCG00000002834		4	0	0	1	0	0	0	3	1	0	1	0	0	4	0	0	0	1	1	1	2	0
ENSSSCG00000002835	TOX3	4	9	3	8	2	11	7	8	26	22	21	9	6	2	2	18	2	15	2	15	6	5
ENSSSCG00000002836	SALL1	5	13	36	0	5	25	11	0	3	1	0	0	0	3	5	15	0	1	2	0	14	0
ENSSSCG00000002838	ZNF423	901	915	2036	1165	2093	2076	1640	1673	758	909	1369	1036	1411	1003	757	1233	807	1013	1639	787	624	863
ENSSSCG00000002839	C16orf78	0	0	0	0	0	0	0	0	0	0	0	0	0	0	0	0	0	0	0	0	0	0
ENSSSCG00000002841	N4BP1	2706	2221	1905	1991	2409	4189	3354	3717	3179	2291	1873	2270	1848	2606	2379	3143	1761	1694	2083	1095	1476	1681
ENSSSCG00000002844	PHKB	1853	2001	2370	2636	3085	4245	3978	4058	3167	3145	1994	3745	1729	4259	2858	4642	2588	2790	3267	2089	2906	2601
ENSSSCG00000002846	DNAJA2	3480	3475	2494	3789	4308	7046	5207	6289	4290	4071	3936	3956	3754	5239	2565	5379	2885	3967	3284	2241	2914	3270
ENSSSCG00000002847	GPT2	218	10	40	41	58	18	20	62	6	19	47	46	17	46	3	32	23	21	45	96	44	65
ENSSSCG00000002849	SHCBP1	75	413	295	1903	1333	366	1337	2376	55	814	1163	1382	1427	990	175	1060	570	421	612	909	1741	1399
ENSSSCG00000002850		8	0	1	2	11	0	2	0	1	2	1	0	0	1	0	0	0	1	4	0	1	3
ENSSSCG00000002852	PLEKHF1	864	1900	1924	481	1398	1030	607	714	1967	749	1021	936	835	1306	751	1185	800	659	589	791	770	791
ENSSSCG00000002854	POP4	688	1055	711	879	1244	1461	1335	1575	1123	1080	924	1144	794	1154	664	1301	578	932	824	608	681	686
ENSSSCG00000002855		111	120	70	183	166	140	186	221	156	101	136	146	127	170	55	169	77	110	73	97	181	185
ENSSSCG00000002857		39	11	46	29	51	22	30	56	43	31	13	21	48	14	5	25	2	14	9	34	55	20
ENSSSCG00000002859	ANKRD27	1670	1594	1960	1582	2331	2876	1885	2626	2384	1695	1840	1541	1670	1788	1542	2228	1190	1716	1334	893	906	1033
ENSSSCG00000002860	PDCD5	5653	5805	2813	3512	3943	4713	3935	5081	4467	4193	4076	2974	3274	3504	2147	3793	1981	4038	2587	1426	1878	2286
ENSSSCG00000002862	WDR88	0	0	1	1	0	1	0	1	0	1	0	0	1	0	0	0	0	1	0	0	0	0
ENSSSCG00000002863	LRP3	389	713	675	680	898	1249	1338	1176	1455	2071	1053	1269	948	1253	633	1324	487	2684	558	1195	756	989
ENSSSCG00000002864	SLC7A10	38	129	1298	118	315	339	295	172	78	53	129	94	23	33	24	65	22	134	222	68	86	73
ENSSSCG00000002865	GPATCH1	531	696	555	415	798	1160	698	830	958	598	500	630	511	677	589	889	425	579	464	300	397	406
ENSSSCG00000002866	CEBPA	136	80	443	52	189	89	143	60	37	31	68	54	83	77	46	100	23	19	139	46	21	42
ENSSSCG00000002867	CEBPG	1788	981	1281	1100	1438	2032	1554	1906	1091	1168	1459	1216	1119	1430	588	1666	646	849	1057	581	854	985
ENSSSCG00000002868	PEPD	2498	2569	6071	1939	2789	3305	2972	3519	2654	2832	2508	2221	1874	2304	1526	2637	1541	2227	2295	1898	1665	1931
ENSSSCG00000002869	LSM14A	10871	7430	6636	8722	10074	18849	13068	15237	12297	10930	7492	8645	5838	10051	7200	11229	6063	9355	7288	4320	5546	6126
ENSSSCG00000002872	KIAA0355	4071	3483	3153	3673	4122	7165	5427	5954	5373	3606	3338	3829	3268	3989	3763	4975	2823	3310	3131	2129	2263	2506
ENSSSCG00000002873	GPI	21475	29001	17092	41201	27583	35369	32978	55292	31870	30791	33134	25146	19710	31472	20370	32265	19118	24269	22519	18112	16302	20302
ENSSSCG00000002875		497	546	338	461	560	853	635	920	480	536	622	434	456	678	377	675	336	592	364	318	403	449
ENSSSCG00000002876		10	3	2	5	9	9	6	11	4	7	1	1	1	7	2	1	1	2	2	1	0	2
ENSSSCG00000002877		1401	1514	1452	1850	2383	4022	2972	3649	2852	2421	1729	2370	1544	2228	1667	2858	1364	1783	1519	1100	1368	1376
ENSSSCG00000002879	GRAMD1A	2640	1236	1648	1216	2563	2406	1731	2072	1698	1412	1481	1535	1628	1618	1032	1681	975	1169	866	1164	930	1241
ENSSSCG00000002880		0	0	0	0	0	0	0	0	0	0	0	0	0	0	0	0	0	0	0	0	0	0
ENSSSCG00000002882	KRTDAP	0	0	0	0	0	0	0	0	0	0	0	0	0	0	0	0	0	0	0	0	0	0
ENSSSCG00000002883		17	0	90	3	51	17	28	19	8	2	38	8	13	7	0	4	0	23	8	8	7	2
ENSSSCG00000002884	LSR	134	51	126	56	218	119	60	65	100	88	71	50	72	61	38	55	71	62	33	23	43	47
ENSSSCG00000002885	USF2	7314	10086	5873	7450	8757	11693	9906	12239	10133	8219	6960	8155	6582	8888	6423	10756	7198	6758	5966	4695	4403	5769
ENSSSCG00000002887	MAG	2	0	1	0	1	0	2	1	0	0	0	0	0	0	0	0	4	0	4	0	0	1
ENSSSCG00000002888	GAPDHS	56	44	69	48	70	109	90	105	85	61	53	52	45	62	35	87	70	80	47	28	24	30
ENSSSCG00000002891	FFAR3	0	1	4	4	6	1	0	2	1	0	0	0	0	0	1	0	0	0	1	0	0	0
ENSSSCG00000002893	CD22	45	99	1649	32	434	116	178	52	297	47	57	85	99	95	92	67	66	9	120	60	28	49
ENSSSCG00000002895		1012	907	830	542	871	1562	1199	1174	1647	836	499	839	722	892	794	997	536	730	671	476	372	442
ENSSSCG00000002898	LIN37	39	39	98	36	50	81	60	97	40	51	40	63	125	87	26	81	91	28	21	18	5	22
ENSSSCG00000002900		196	305	251	382	469	532	483	680	323	409	288	414	368	411	258	422	262	393	238	358	194	287
ENSSSCG00000002901	UPK1A	5	4	0	1	2	5	2	7	6	5	10	5	2	6	1	3	2	17	0	0	7	0
ENSSSCG00000002902	ATP4A	5	13	23	12	26	38	14	15	27	3	11	25	20	5	12	16	14	11	7	11	10	18
ENSSSCG00000002903		0	5	2	1	20	5	1	7	0	2	0	7	5	1	0	0	2	0	1	0	5	3
ENSSSCG00000002904	HAUS5	1013	1020	1066	962	1401	1486	1144	1620	1289	758	1046	1024	1144	775	540	843	525	806	546	537	400	546
ENSSSCG00000002905	RBM42	3088	2633	2058	2328	3518	4202	3432	3956	2795	2860	2665	2606	2487	2766	1672	2965	1646	3202	1924	1603	1570	1872
ENSSSCG00000002906	ETV2	231	118	119	71	107	163	143	165	158	79	108	139	90	121	99	101	54	79	72	44	47	68
ENSSSCG00000002907		18328	20564	12085	25475	19529	22936	22342	32573	17554	32214	39611	20152	21897	25275	11371	25749	14599	26083	14988	11207	11499	15479
ENSSSCG00000002908	ZBTB32	0	4	58	1	1	1	2	6	5	2	1	1	7	3	0	12	3	6	6	1	0	0
ENSSSCG00000002910	ALKBH6	176	257	225	262	368	250	297	339	323	256	254	230	165	204	91	291	174	265	204	164	160	178
ENSSSCG00000002913	PRODH2	0	0	0	0	0	0	0	0	0	0	0	0	0	0	0	0	0	0	0	1	0	0
ENSSSCG00000002915	KIRREL2	206	22	28	158	53	83	94	248	43	145	236	119	127	110	138	84	199	107	144	61	41	53
ENSSSCG00000002916	APLP1	381	436	613	415	879	708	386	684	270	490	627	351	419	345	191	419	213	421	482	321	232	345
ENSSSCG00000002917	NFKBID	328	321	642	284	565	485	417	567	392	295	372	361	558	354	276	424	247	248	235	217	165	184
ENSSSCG00000002918	HCST	48	43	88	42	149	42	56	63	58	20	65	48	60	33	33	49	33	25	55	52	44	42
ENSSSCG00000002919	TYROBP	835	616	4390	320	1970	813	652	544	618	212	586	430	704	536	340	577	265	127	764	378	354	437
ENSSSCG00000002921	CLIP3	1317	1458	2593	742	1991	1072	930	1058	1321	860	983	850	1141	953	552	1042	633	848	848	720	566	575
ENSSSCG00000002923	WDR62	364	551	442	734	693	391	690	1133	341	498	515	666	1050	598	298	694	431	414	383	631	501	462
ENSSSCG00000002926	TBCB	2226	2743	2048	2097	2971	3052	2521	3327	2128	2273	2581	2021	1935	2236	1173	2535	1528	2545	1762	1392	1434	1812
ENSSSCG00000002927	LRFN3	59	29	32	14	35	34	19	30	39	33	8	31	18	27	28	22	9	33	31	16	15	19
ENSSSCG00000002929	SYNE4	4	4	8	1	8	1	2	0	4	0	0	7	0	0	1	4	0	0	3	1	0	1
ENSSSCG00000002930	ZNF260	1948	1899	1628	1694	2455	4245	2344	3127	3201	1874	1341	1936	1556	1850	1383	2319	1202	1679	1832	958	1370	1350
ENSSSCG00000002931	ZNF565	199	163	155	101	193	309	173	199	224	109	108	190	154	222	189	213	114	75	151	83	111	132
ENSSSCG00000002932	ZNF567	762	470	540	357	657	1111	560	1023	683	442	395	664	799	606	505	787	557	362	361	189	295	331
ENSSSCG00000002933	ZNF382	365	534	362	450	616	691	651	789	597	453	491	455	398	436	462	681	309	441	373	255	288	331
ENSSSCG00000002935		1064	875	911	747	1236	1571	1055	1563	1393	745	781	995	830	894	650	1156	608	828	520	395	446	481
ENSSSCG00000002937		152	322	384	236	381	623	330	391	429	296	221	351	294	355	256	467	205	171	309	132	261	209
ENSSSCG00000002938		291	290	298	227	456	627	451	382	377	308	239	282	306	346	242	405	174	181	185	139	200	231
ENSSSCG00000002941		0	0	0	0	0	0	2	3	0	0	0	0	0	0	0	0	0	1	0	0	0	1
ENSSSCG00000002944		0	0	0	0	1	1	0	0	0	0	0	1	0	0	0	0	0	0	0	0	0	0
ENSSSCG00000002950	SIPA1L3	433	430	886	619	731	1309	978	1110	803	652	651	731	650	678	510	757	440	687	547	409	321	415
ENSSSCG00000002952	YIF1B	1700	1894	1461	1644	1938	2385	1808	2499	2186	2603	2028	1880	1693	1936	1091	2168	1127	2667	1347	1450	1272	1451
ENSSSCG00000002953		1695	1142	603	613	865	769	1118	1363	1169	356	529	670	807	793	337	1003	463	531	548	398	633	488
ENSSSCG00000002954	SPINT2	280	220	1036	128	415	344	254	244	335	132	237	232	215	249	112	325	74	105	297	204	202	203
ENSSSCG00000002955	CATSPERG	593	349	775	272	742	879	655	829	963	260	518	466	566	359	316	519	405	469	210	185	145	163
ENSSSCG00000002957	GGN	29	38	69	24	96	59	82	80	51	32	42	65	67	43	22	55	46	42	39	52	17	38
ENSSSCG00000002959	FAM98C	288	406	369	213	487	413	501	394	530	218	175	222	261	242	164	302	216	197	241	194	112	199
ENSSSCG00000002960	RASGRP4	83	118	706	110	354	182	148	120	146	85	131	100	136	113	97	136	96	45	99	67	59	70
ENSSSCG00000002962	MAP4K1	89	135	887	62	325	152	109	146	118	23	109	111	117	142	71	113	58	15	121	59	44	58
ENSSSCG00000002963	EIF3K	15062	14181	8569	8131	11052	15746	10306	12986	12767	8604	9845	8374	8804	8920	5791	10223	5998	8619	6228	5268	5428	6975
ENSSSCG00000002965	ACTN4	16255	15249	14161	16012	19034	21305	19733	22346	12699	13126	19387	12815	17378	13413	9897	14558	9209	13326	14020	8946	9832	10277
ENSSSCG00000002967	CAPN12	0	0	0	0	0	0	0	0	0	0	0	0	0	0	0	0	0	0	0	0	0	0
ENSSSCG00000002968		0	0	0	0	0	0	0	0	0	0	0	0	0	0	0	0	0	0	0	0	0	0
ENSSSCG00000002969		0	0	0	0	0	0	0	0	0	0	0	0	0	0	0	0	0	0	0	0	0	0
ENSSSCG00000002971	ACP7	0	0	0	0	0	0	0	0	0	0	0	0	0	0	0	0	0	0	0	0	0	0
ENSSSCG00000002972		252	561	310	399	539	452	479	663	677	586	553	604	383	569	374	622	382	575	380	474	374	412
ENSSSCG00000002977	SPMI	0	0	0	0	0	0	0	0	0	0	0	0	0	0	0	0	0	0	0	0	0	0
ENSSSCG00000002978	PSP-II	1	0	0	0	0	0	0	0	0	0	0	0	0	0	0	0	0	0	0	0	0	0
ENSSSCG00000002980		90	2	65	32	277	22	22	24	0	11	8	3	27	14	4	1	6	13	0	6	7	9
ENSSSCG00000002981	DMBT1	0	0	0	0	0	0	0	0	0	0	0	0	0	0	0	0	0	0	0	0	0	0
ENSSSCG00000002983	LGALS13	0	0	0	8	13	1	0	0	0	0	2	0	0	0	0	0	0	0	1	0	0	0
ENSSSCG00000002986	SELENOV	0	0	0	0	0	0	0	0	0	0	0	0	0	0	0	0	0	0	0	1	0	0
ENSSSCG00000002987	DLL3	2	0	0	0	0	5	1	1	1	1	0	0	0	2	0	1	1	1	0	1	2	1
ENSSSCG00000002988	ZNF546	62	172	197	137	301	391	269	302	337	319	189	291	183	225	245	326	170	271	192	125	192	124
ENSSSCG00000002989	AKT2	7760	5970	5922	5432	8123	12613	9097	9674	9901	5733	3425	6424	3701	6123	5948	7378	4741	5118	4734	3267	3401	3544
ENSSSCG00000002990	CNTD2	0	0	3	4	0	1	0	1	0	0	0	1	0	0	0	0	0	0	0	0	0	0
ENSSSCG00000002991	TTC9B	39	16	7	22	45	21	25	30	21	29	22	24	31	35	21	25	15	17	24	15	14	8
ENSSSCG00000002993	CYP2A19	27	8	38	19	27	47	51	85	40	42	41	21	44	7	23	11	28	20	48	17	16	12
ENSSSCG00000002994	CYP2F1	84	10	25	22	24	31	41	41	21	3	12	11	37	26	22	38	9	8	8	5	14	7
ENSSSCG00000002995	EGLN2	1180	953	1003	1038	1416	2128	1685	1916	1213	1020	985	1170	894	1220	724	1589	748	927	784	705	581	656
ENSSSCG00000002996		1736	1308	1361	1337	1989	2130	1624	2179	1514	1199	1523	1197	1435	1364	722	1430	687	1280	833	782	663	896
ENSSSCG00000002997		39	6	8	12	5	5	3	19	17	11	15	10	13	4	4	4	1	11	7	0	6	0
ENSSSCG00000002998	SNRPA	1372	1416	986	1108	1745	1846	1428	1725	1227	1776	1452	1234	1206	1200	626	1553	658	1802	981	815	1000	981
ENSSSCG00000003000	ITPKC	1183	496	369	303	614	804	652	757	1220	454	502	474	377	554	434	624	395	458	275	318	335	358
ENSSSCG00000003006	CYP2B22	41	2	23	20	43	16	5	2	0	25	52	1	70	47	0	15	3	0	36	6	0	0
ENSSSCG00000003011		0	0	0	0	0	0	0	0	0	0	0	0	0	0	0	0	0	0	0	0	0	0
ENSSSCG00000003012		0	0	1	3	2	1	0	4	4	0	2	1	1	1	4	1	0	9	0	1	0	0
ENSSSCG00000003013	B9D2	526	397	401	499	706	418	448	653	444	314	427	451	391	423	231	512	227	263	284	314	239	289
ENSSSCG00000003015	EXOSC5	659	610	291	274	624	982	563	702	791	424	391	434	347	351	307	484	304	495	341	287	267	353
ENSSSCG00000003016	CCDC97	2262	3022	2498	2312	3548	4402	3686	4452	3611	2913	1940	2480	1816	2825	2293	3396	1951	2947	2175	1906	1719	1811
ENSSSCG00000003017	TGFB1	4201	3777	4929	2882	5627	4690	4111	4318	3345	2158	3712	2500	3119	2814	1998	3655	1930	1868	2855	1919	1536	2249
ENSSSCG00000003018	LIPE	1622	1206	1415	776	1218	1704	1295	1282	2256	1836	863	1594	638	1207	2454	1543	1236	791	295	582	489	655
ENSSSCG00000003021	MEGF8	2212	2787	2998	2945	3444	5752	5113	5161	4389	5369	3184	4743	3038	4988	4556	5746	3250	5093	3512	2710	1936	2147
ENSSSCG00000003022	TMEM145	459	414	215	198	328	568	481	443	649	631	352	271	254	233	302	278	208	478	222	169	174	192
ENSSSCG00000003024	PRR19	78	64	137	32	132	73	39	96	71	37	45	57	46	52	25	59	40	35	36	24	31	30
ENSSSCG00000003030	CIC	3042	2289	2692	2353	3325	4883	3847	4350	3739	2267	1508	2138	1743	2249	1861	2650	1522	2360	2060	1718	1267	1572
ENSSSCG00000003035		3357	2943	2336	2751	3425	6455	4223	5423	4073	3492	2582	2905	1989	3325	2316	3376	2110	2962	2225	2048	1766	2235
ENSSSCG00000003037	ZNF574	1066	1942	892	864	1312	2211	1328	1852	1285	769	695	1113	924	1206	733	1368	678	798	877	975	728	879
ENSSSCG00000003038	GRIK5	71	23	95	31	95	43	17	18	28	16	9	7	46	13	16	35	6	36	26	15	13	9
ENSSSCG00000003040	ARHGEF1	44	25	25	14	15	45	13	35	31	24	31	21	19	30	18	18	25	16	13	7	8	16
ENSSSCG00000003042		50668	39041	28174	21959	35195	35574	26603	32069	30860	25195	30629	19764	22456	21743	12455	25863	13985	24190	16450	11117	12759	14951
ENSSSCG00000003043	DMRTC2	0	0	2	1	0	2	4	1	0	0	0	0	1	0	0	1	0	2	1	0	0	0
ENSSSCG00000003044	LYPD4	9	9	11	9	9	20	14	8	3	5	11	21	1	0	2	12	3	11	0	3	6	4
ENSSSCG00000003045		42	760	296	43	159	631	155	32	63	53	109	21	3	101	43	149	29	110	309	65	84	13
ENSSSCG00000003046	RABAC1	6957	5685	5523	4516	7433	6899	5931	6857	5632	5136	5846	4081	4374	4742	2684	5353	2659	4994	3978	3126	2723	3710
ENSSSCG00000003047		5	0	10	0	1	0	0	0	0	0	1	0	1	0	0	1	0	0	0	0	0	0
ENSSSCG00000003048		0	0	0	0	0	1	0	0	0	0	0	1	0	0	1	0	0	0	0	0	0	0
ENSSSCG00000003049		7	0	10	0	9	0	10	2	3	1	0	1	1	3	0	0	0	4	0	3	0	1
ENSSSCG00000003051	CD177	2	0	0	0	0	0	0	0	0	1	0	0	1	0	0	0	0	0	0	1	0	0
ENSSSCG00000003052		0	0	0	0	0	0	0	0	0	0	0	0	0	0	0	0	0	0	0	0	0	0
ENSSSCG00000003053	BSP1	1	6	1	0	1	4	4	0	7	1	0	0	0	0	1	1	0	1	4	0	6	0
ENSSSCG00000003054	ZNF575	175	213	155	126	272	146	214	189	313	148	123	175	166	137	66	140	96	140	120	176	98	97
ENSSSCG00000003055	XRCC1	1828	2312	1375	1379	1960	2398	1524	2101	2517	1290	1255	1466	1624	1490	1042	1662	1156	1272	821	871	798	929
ENSSSCG00000003059	ZNF428	373	401	538	575	812	670	639	904	539	487	536	631	530	649	263	737	307	546	398	296	304	400
ENSSSCG00000003061	CADM4	707	659	439	667	771	1174	1156	1148	741	846	525	711	346	700	383	902	355	935	793	496	461	495
ENSSSCG00000003062	LYPD3	12	4	21	1	31	5	9	0	1	0	0	1	6	0	1	0	0	4	1	0	0	0
ENSSSCG00000003063	PHLDB3	92	85	513	58	707	56	131	69	73	45	47	54	105	58	51	59	40	35	71	29	6	40
ENSSSCG00000003064	ETHE1	595	640	690	616	733	744	665	1011	680	768	788	696	757	809	423	881	384	709	600	536	461	641
ENSSSCG00000003066	IRGC	5	0	0	0	1	5	2	6	2	1	0	1	1	1	1	12	0	1	2	3	4	1
ENSSSCG00000003068	SMG9	775	651	569	409	870	796	495	896	1248	647	569	487	501	501	413	700	376	607	403	370	290	422
ENSSSCG00000003069	KCNN4	2	0	6	7	0	5	6	5	0	1	2	2	4	6	1	5	0	2	2	4	2	1
ENSSSCG00000003070	ZNF45	686	647	576	613	827	1383	959	1076	1073	734	653	850	711	765	518	958	493	599	510	370	524	557
ENSSSCG00000003071	ZNF404	15	63	76	52	82	93	97	91	99	94	53	86	38	80	61	99	16	58	90	47	35	40
ENSSSCG00000003072	ZNF283	328	489	470	614	583	949	682	681	754	543	275	582	422	548	562	573	373	451	425	215	344	212
ENSSSCG00000003073	LYPD5	0	1	5	0	11	2	3	0	0	1	1	1	0	1	0	1	0	0	0	0	0	1
ENSSSCG00000003076	ZNF226	624	692	576	559	776	1265	763	1124	1238	671	630	739	597	737	504	889	471	615	416	305	331	510
ENSSSCG00000003077	ZNF112	72	378	258	252	398	618	551	627	507	347	200	472	247	352	330	521	240	300	303	168	235	175
ENSSSCG00000003078	CEACAM19	11	1	4	0	11	6	2	0	2	0	0	2	1	8	1	5	8	1	10	0	4	0
ENSSSCG00000003079		1100	594	542	535	824	1045	1433	960	210	508	1895	483	592	672	234	653	260	747	1440	366	459	670
ENSSSCG00000003080		15	32	24	2	34	75	113	41	8	100	73	4	2	16	9	38	12	155	78	9	24	16
ENSSSCG00000003081	CEACAM16	2	1	1	6	10	11	30	6	14	15	26	23	6	39	20	55	33	27	27	15	27	31
ENSSSCG00000003083	CBLC	2	1	2	2	9	1	4	1	1	2	0	0	1	1	0	1	0	0	1	1	0	1
ENSSSCG00000003085	CLPTM1	6058	5860	4033	4956	6249	9868	7231	8862	6734	6643	4421	5532	3804	6251	4439	6928	4163	6472	4355	4141	3691	4357
ENSSSCG00000003086	APOC2	0	0	0	0	0	0	0	0	0	0	0	0	0	0	0	0	0	0	0	0	0	0
ENSSSCG00000003088	APOE	5213	543	18007	879	16767	1616	1238	873	1363	441	844	414	621	1099	185	1412	154	496	551	779	564	885
ENSSSCG00000003089	TOMM40	2816	3520	2194	4124	2830	5393	5362	7512	3547	5451	4467	3252	2748	3752	2505	3924	2470	6371	2640	2094	2344	2648
ENSSSCG00000003090	NECTIN2	2351	2306	1705	2112	2399	3491	3123	3855	2053	1999	1980	1856	1811	2103	1246	2443	1394	1864	1949	1648	1191	1621
ENSSSCG00000003091	IRF2BP1	1720	1901	1390	1433	1889	3215	2170	2750	1901	1281	1127	1551	1149	1561	1061	1772	1112	1175	1060	1300	850	1385
ENSSSCG00000003092	FOXA3	29	23	8	3	13	23	7	8	58	1	2	4	6	8	7	3	6	6	0	1	0	0
ENSSSCG00000003093	SYMPK	5586	6653	2517	2415	4263	5304	3654	3701	7032	3219	2552	3506	2561	3226	3610	4185	2583	3377	2368	2048	1800	1988
ENSSSCG00000003096	NANOS2	0	0	0	0	0	0	0	0	0	0	0	0	1	0	0	0	0	0	0	0	0	0
ENSSSCG00000003098	PPP5C	2659	3538	3110	5077	4552	7658	6826	8375	4147	5568	4721	4643	3156	4903	3183	5824	3212	5757	3466	3636	3421	3875
ENSSSCG00000003100	CCDC61	1233	574	842	878	1092	1271	1003	1237	1229	920	836	914	1135	881	556	1000	664	1148	640	657	446	529
ENSSSCG00000003101	HIF3A	1728	1309	424	342	962	1689	767	737	2517	532	255	560	387	637	576	711	310	540	178	261	266	290
ENSSSCG00000003102	PNMA8A	12	5	16	14	31	28	31	24	26	43	20	30	13	28	12	28	4	25	11	6	14	29
ENSSSCG00000003103	FKRP	1278	1120	1026	995	1127	2293	1942	1831	1675	1290	928	1317	1006	1306	692	1514	817	1327	1055	994	882	910
ENSSSCG00000003104	STRN4	12463	9855	8985	8578	11443	17223	13679	15518	12482	9085	8175	8845	7613	10728	7336	11025	6984	10280	6927	6704	4867	5821
ENSSSCG00000003105	SLC1A5	2168	1533	4242	1250	3196	2439	2004	1877	925	1766	1766	1382	1658	1576	999	1781	976	801	2602	1086	780	894
ENSSSCG00000003106	AP2S1	2128	2102	2437	2092	2841	2686	2516	2942	2065	2481	2526	2132	2133	2361	1111	2505	1222	2214	1661	1219	1399	1712
ENSSSCG00000003107	ARHGAP35	8448	9959	6845	10480	11458	25845	20015	19106	14938	13056	6008	10366	5779	12219	10159	13969	7829	11229	8605	5839	5768	6442
ENSSSCG00000003108	NPAS1	7	0	6	1	3	5	1	7	2	0	0	0	3	2	0	1	1	5	4	4	0	1
ENSSSCG00000003109	TMEM160	645	609	564	549	888	819	775	994	585	600	913	702	601	683	326	743	416	604	578	464	268	447
ENSSSCG00000003110	ZC3H4	878	999	819	735	1245	1352	1318	1306	1808	1023	580	813	629	755	844	752	695	976	736	409	339	273
ENSSSCG00000003111	SAE1	2413	2730	2197	3442	3801	4813	4561	4723	2823	3036	2779	3316	2697	3422	1830	4149	1868	3369	2672	2216	2559	2322
ENSSSCG00000003112		132	95	85	28	86	38	31	55	60	20	32	38	89	100	29	108	29	27	86	56	37	31
ENSSSCG00000003113	C5AR2	10	18	34	11	32	15	13	7	1	5	23	5	15	6	3	8	4	12	10	2	3	0
ENSSSCG00000003114	DHX34	1308	1241	2275	1135	1904	1565	1446	1812	1326	1209	1157	1378	1397	1324	928	1415	866	1551	701	1037	715	715
ENSSSCG00000003115	MEIS3	406	142	568	263	838	376	479	359	174	206	343	159	299	197	90	181	97	183	271	150	81	162
ENSSSCG00000003119	ZNF541	6	4	22	12	14	5	6	22	1	6	12	11	32	16	2	14	9	54	2	10	8	21
ENSSSCG00000003120	NAPA	6369	6210	3579	4567	6199	7578	5684	7707	6919	6871	5197	4604	3714	5300	3202	5959	3196	6109	3570	3882	3763	4779
ENSSSCG00000003121	KPTN	761	1230	937	812	1212	1575	1216	1290	1508	1077	937	1108	1057	1094	833	1292	906	1302	701	519	569	776
ENSSSCG00000003123	BSPH1	0	0	0	0	0	0	0	0	0	0	0	0	0	0	0	0	0	0	0	0	0	0
ENSSSCG00000003124	CRX	0	0	0	0	0	0	0	0	0	0	0	0	0	0	0	0	0	0	0	0	0	0
ENSSSCG00000003125	ELSPBP1	0	0	0	0	0	0	0	0	0	0	0	0	0	0	0	0	0	0	0	0	0	0
ENSSSCG00000003126	CABP5	0	0	0	0	0	0	0	0	0	0	0	0	0	1	0	0	0	0	0	0	0	0
ENSSSCG00000003128	LIG1	571	758	679	880	1097	1005	1033	1418	879	911	1218	863	758	714	310	798	285	987	610	739	702	834
ENSSSCG00000003129	ZSWIM9	71	105	56	65	136	105	75	91	125	60	42	92	74	107	57	123	36	80	70	40	20	55
ENSSSCG00000003131	SYNGR4	6	4	1	19	3	5	5	2	12	3	0	5	3	0	6	0	2	1	2	0	0	9
ENSSSCG00000003132	KDELR1	5238	4480	5381	3591	6690	5982	4861	5852	5834	3922	3665	3743	3462	4206	2713	5214	2643	3844	2871	2439	3017	3435
ENSSSCG00000003133	GRIN2D	11	8	21	9	18	19	18	14	12	1	8	15	5	7	4	9	1	6	7	2	1	1
ENSSSCG00000003134	GRWD1	1733	2250	1080	969	1512	2866	1829	2311	1754	1456	983	1377	892	1209	942	1516	988	1763	947	661	699	907
ENSSSCG00000003135	KCNJ14	104	26	61	36	38	100	93	71	34	41	38	50	26	28	12	44	17	46	17	28	20	26
ENSSSCG00000003136		5101	4093	2979	2647	4818	4534	3387	4467	5202	2637	2961	2923	3225	3122	1680	3579	2145	2310	1751	2018	1629	2156
ENSSSCG00000003137	PLEKHA4	642	354	679	448	1026	571	822	569	469	405	358	293	388	429	234	506	244	374	772	295	189	294
ENSSSCG00000003138	HSD17B14	1003	1988	853	1011	954	1224	935	1766	1226	1401	1138	926	941	1203	766	1191	887	1711	1128	775	541	826
ENSSSCG00000003139	BCAT2	8453	8536	5657	4964	6455	9836	6846	8540	9981	4316	4234	6916	4518	6648	3313	7670	3141	4349	5524	4173	3437	5101
ENSSSCG00000003140	FGF21	12	1	0	2	11	10	2	17	7	1	6	7	8	4	1	17	2	6	6	1	3	3
ENSSSCG00000003142	IZUMO1	23	8	26	31	36	30	35	84	44	77	43	48	62	42	31	57	13	78	15	13	7	12
ENSSSCG00000003143	MAMSTR	69	168	102	153	178	150	308	265	186	97	103	141	128	172	107	183	81	155	122	61	122	101
ENSSSCG00000003144	BAX	402	323	500	331	692	358	421	492	282	406	444	382	467	532	171	565	210	301	232	242	174	283
ENSSSCG00000003145	FUT2	6	16	41	16	34	18	13	23	11	7	5	7	13	14	3	14	7	32	9	4	9	7
ENSSSCG00000003146	NTN5	189	143	142	126	207	175	149	222	142	62	105	145	216	177	121	206	198	87	112	81	33	49
ENSSSCG00000003147	CA11	30	79	222	58	195	102	82	66	22	15	37	55	65	70	61	29	42	51	145	55	23	23
ENSSSCG00000003148	DBP	55	207	192	155	260	178	129	168	148	150	263	121	158	154	170	150	148	189	159	78	65	75
ENSSSCG00000003149	TULP2	0	0	0	1	0	0	1	1	1	1	4	1	0	1	1	2	1	0	0	0	2	0
ENSSSCG00000003150	NUCB1	9018	10441	11692	6872	16046	10870	9308	10869	9898	6648	7089	6982	6898	7769	4820	9027	4996	6611	6324	4900	4425	5773
ENSSSCG00000003152	RUVBL2	2259	2359	1527	1959	2612	3145	2459	3192	2242	2209	2283	1992	2450	2152	1051	2475	1307	2253	1581	1415	1340	1621
ENSSSCG00000003153	FTL	10537	13174	18246	4335	8875	7708	6503	7111	11191	3530	4853	3680	3935	4881	3006	4710	3788	2332	3775	1815	1524	2240
ENSSSCG00000003154	GYS1	6303	10666	6126	12080	10229	15595	15324	20659	10951	14105	7916	10205	6721	15231	10236	13683	10526	14552	11234	9137	7413	9299
ENSSSCG00000003155	PPP1R15A	13894	8216	3779	3786	3973	10663	5580	9296	5031	4431	4201	4767	3702	5478	2761	6101	4349	3077	2794	2798	3084	4139
ENSSSCG00000003156	HRC	30567	30860	17784	25466	30550	46991	30584	38451	34748	28303	24261	27311	18050	32506	23239	33579	23722	26322	22239	17127	11790	17109
ENSSSCG00000003157	LIN7B	747	857	502	558	668	782	637	699	502	338	420	391	367	464	328	397	286	361	456	318	148	208
ENSSSCG00000003158	DHDH	16	5	11	15	15	14	31	22	8	22	16	14	22	17	8	28	12	20	21	22	6	31
ENSSSCG00000003159	KCNA7	10	0	12	13	1	19	22	22	22	17	12	6	1	17	6	14	10	28	20	6	2	14
ENSSSCG00000003160	NTF4	1	6	18	2	29	11	11	18	6	14	31	8	14	3	11	5	11	20	6	7	3	4
ENSSSCG00000003161	PRRG2	249	141	159	140	158	192	151	208	147	116	213	148	129	146	105	236	116	64	93	76	81	125
ENSSSCG00000003165	RPS11	79172	55405	44988	33802	51113	57838	39717	49604	48114	30881	42302	30194	31869	33281	21821	36771	22329	30426	24278	19661	22289	26268
ENSSSCG00000003166		0	0	0	0	0	0	0	0	0	0	0	0	0	0	0	0	0	0	0	0	0	0
ENSSSCG00000003167	FLT3LG	896	649	960	427	1265	634	580	697	579	251	492	403	597	333	313	396	346	257	332	245	169	279
ENSSSCG00000003168	ALDH16A1	1104	791	885	899	1132	1275	1162	1346	1033	987	1075	922	1016	1001	717	1159	556	1126	803	663	611	757
ENSSSCG00000003169	PIH1D1	1283	1319	716	1082	1343	1311	1023	1369	1068	849	892	1035	1084	1021	565	1212	635	896	742	677	620	797
ENSSSCG00000003170	SLC17A7	8	6	15	3	20	11	19	10	8	6	18	14	14	4	1	8	5	12	8	1	0	1
ENSSSCG00000003171	PTH2	0	0	0	0	0	0	0	0	0	0	0	0	0	0	0	0	0	0	0	0	0	0
ENSSSCG00000003172	CCDC155	1	1	3	9	2	3	1	1	6	1	5	5	0	2	1	1	0	2	4	1	1	0
ENSSSCG00000003177	BCL2L12	147	135	167	148	229	250	238	366	188	165	147	212	164	187	105	202	141	184	124	112	87	145
ENSSSCG00000003178	IRF3	2460	2038	2345	2229	2960	2910	2760	3576	1866	2494	2541	1928	1784	2114	1198	2364	1376	2454	1406	1064	1066	1352
ENSSSCG00000003183	RRAS	4848	3513	3208	4299	4923	3311	4374	5550	3234	3750	4128	3037	3580	3508	1834	3544	2474	3875	2754	2302	1942	2395
ENSSSCG00000003187	FCGRT	5903	4997	14300	5151	8885	6713	7267	8726	5237	5105	6938	5560	5823	6014	3368	6645	3412	4565	5031	5151	4209	5304
ENSSSCG00000003189	PRMT1	9527	10203	6255	8856	9521	15621	12142	14204	9013	10420	8565	7785	7601	9207	6262	10028	5725	11516	7384	5635	5672	7135
ENSSSCG00000003191	TSKS	14	4	33	1	15	2	5	0	4	0	1	1	3	0	10	1	2	7	0	1	0	0
ENSSSCG00000003192	IL4I1	109	194	131	68	184	168	156	202	302	110	66	129	90	105	114	133	74	126	125	81	92	104
ENSSSCG00000003193	TBC1D17	5572	4130	2091	2040	3475	4230	3044	3935	5353	2873	1911	2382	2006	3008	2435	3068	2231	2165	1597	1711	1212	1733
ENSSSCG00000003194	AKT1S1	6587	4555	2552	2563	3916	4294	3609	5354	4607	3670	2875	3139	2786	3525	2541	4223	2839	3327	2713	1968	1814	2288
ENSSSCG00000003195	PNKP	5061	2245	3409	1917	3504	4178	3172	4428	4417	2074	2316	2325	3390	2376	1736	2470	1868	2285	1425	1282	681	1093
ENSSSCG00000003196	PTOV1	1675	1405	1092	1380	1853	2337	1475	2075	1586	1035	984	1153	1076	1206	974	1472	722	1157	981	1032	702	892
ENSSSCG00000003197	MED25	1566	1469	1263	1274	1927	2442	1729	2175	1951	1200	1045	1273	1044	1354	1115	1483	874	1145	1013	981	663	810
ENSSSCG00000003198	FUZ	1294	917	712	825	966	1308	977	1290	1025	746	800	955	1010	788	710	1017	651	737	662	600	382	596
ENSSSCG00000003199	AP2A1	6117	5249	4907	5216	6662	8634	7191	8442	7489	7683	4216	5075	3317	5641	4244	5885	3816	7538	3813	4187	3167	3933
ENSSSCG00000003201	ATF5	2269	794	426	615	617	699	893	948	441	634	475	388	552	757	277	671	546	701	793	316	323	374
ENSSSCG00000003204	VRK3	838	845	687	468	898	1093	642	1038	1324	610	506	587	504	552	511	809	473	661	466	271	344	472
ENSSSCG00000003207	IZUMO2	14	31	22	10	28	32	15	39	33	13	14	16	11	9	12	13	15	29	15	14	14	11
ENSSSCG00000003211	NR1H2	5106	3532	3080	2638	4474	5233	3624	4449	4264	2890	2464	2996	2783	3274	2408	3795	2228	2725	2287	2097	1375	2230
ENSSSCG00000003212	NAPSA	109	109	88	77	188	141	118	193	224	46	77	112	122	92	69	150	77	70	70	80	50	102
ENSSSCG00000003214	KCNC3	87	20	44	57	42	81	99	99	36	36	27	45	27	49	56	70	58	91	55	25	30	13
ENSSSCG00000003216	POLD1	848	1477	714	1129	1327	1127	1036	1492	1089	1139	1113	1254	1186	1022	526	1146	590	1182	891	1214	931	1079
ENSSSCG00000003217	JOSD2	1521	1031	947	990	1298	1342	1538	1824	1288	1355	1440	1069	1245	1093	601	1291	728	1457	808	897	646	840
ENSSSCG00000003218	MYBPC2	83	9	29	34	246	125	2	127	127	21	13	1	4	10	38	5	1	8	40	1	8	16
ENSSSCG00000003219	FAM71E1	253	162	165	103	264	165	186	143	157	102	131	117	157	121	89	146	148	128	109	103	46	95
ENSSSCG00000003222	SYT3	37	16	69	14	56	35	53	82	85	29	42	21	35	28	32	38	42	76	24	11	6	31
ENSSSCG00000003225		0	2	1	1	0	1	1	0	1	2	1	0	0	0	0	2	0	4	1	0	1	0
ENSSSCG00000003226		72	77	413	46	184	123	89	73	121	60	69	47	61	63	48	98	31	58	52	51	27	38
ENSSSCG00000003227		0	0	0	0	14	0	0	4	0	2	5	0	0	0	0	0	1	0	2	6	0	0
ENSSSCG00000003228	VSIG10L	6	4	22	30	27	45	18	25	15	8	10	20	29	11	13	22	8	21	1	3	5	1
ENSSSCG00000003229	ETFB	12826	13028	6426	10398	11217	15183	10841	16638	10501	12626	14153	9974	9779	11653	5836	13945	7149	11575	5272	7819	5846	8089
ENSSSCG00000003230	CLDND2	77	10	30	17	27	43	194	69	248	44	42	31	37	142	58	176	32	59	4	39	11	59
ENSSSCG00000003231	NKG7	231	345	1632	206	1020	352	276	353	181	86	228	334	432	288	248	291	114	47	313	201	176	269
ENSSSCG00000003232	LIM2	3	0	2	4	2	5	1	13	1	1	3	7	4	0	0	0	1	2	1	0	1	1
ENSSSCG00000003233	ZNF175	66	207	294	205	319	519	437	403	292	283	209	271	222	269	220	379	183	156	204	129	155	178
ENSSSCG00000003234		10	2	11	10	7	5	11	4	21	3	2	5	4	8	4	11	9	10	1	1	15	8
ENSSSCG00000003235		3	11	20	13	19	16	39	23	22	11	3	10	10	13	24	11	16	20	20	5	5	11
ENSSSCG00000003236		74	111	405	76	295	211	139	83	127	36	148	59	134	85	61	60	46	32	92	65	43	103
ENSSSCG00000003238	SPACA6	96	14	25	11	33	41	43	29	51	20	25	29	54	34	35	46	29	24	19	9	10	17
ENSSSCG00000003239	HAS1	216	1	37	13	47	20	39	19	6	4	27	32	6	6	2	9	5	8	9	14	1	2
ENSSSCG00000003240		329	210	247	319	443	769	470	829	511	456	252	273	171	333	253	409	175	432	416	238	208	240
ENSSSCG00000003241	ZNF614	49	41	33	20	50	98	76	87	80	34	37	32	19	53	37	63	23	38	19	20	11	22
ENSSSCG00000003243		15	17	28	24	28	47	32	39	48	10	8	40	18	48	29	33	31	6	21	7	19	16
ENSSSCG00000003247		0	0	0	0	0	0	0	0	0	0	1	0	0	0	0	0	0	0	0	0	0	0
ENSSSCG00000003248		0	0	2	0	0	0	0	0	0	2	0	0	0	0	0	0	0	0	4	0	1	0
ENSSSCG00000003251	NLRP12	1	6	30	1	30	4	11	13	8	5	5	8	18	9	20	10	13	3	6	6	12	1
ENSSSCG00000003253		14251	9599	12213	12445	18534	19891	17355	20865	8565	9031	11961	10204	9770	10570	6441	12740	7201	9131	9982	6496	7417	8414
ENSSSCG00000003255	CACNG8	10	2	9	2	13	19	6	9	11	1	0	2	4	9	0	4	2	13	1	1	5	4
ENSSSCG00000003256	PRKCG	101	191	239	171	125	46	225	242	457	50	141	633	151	490	334	502	523	49	346	173	78	147
ENSSSCG00000003257	CACNG6	2760	1611	1049	1910	2529	4069	2618	3059	3250	2394	1582	2150	968	2467	2081	2942	1688	2123	1622	1305	1194	1377
ENSSSCG00000003259	OSCAR	12	13	174	0	42	26	37	3	38	6	10	7	21	2	2	19	5	2	25	3	5	4
ENSSSCG00000003261		0	0	0	0	0	0	0	0	0	0	0	0	0	0	0	0	0	0	0	0	0	0
ENSSSCG00000003262	TFPT	1175	1401	912	972	1345	1967	1491	1984	1265	1336	1240	1068	1097	1101	716	1300	772	1325	888	590	577	692
ENSSSCG00000003263	PRPF31	2964	3572	2327	2462	3634	3701	3016	4106	3175	3284	3357	2733	2574	2643	1760	3134	1792	3173	1789	2090	1427	1993
ENSSSCG00000003264	CNOT3	1918	2283	1858	1411	2450	2972	2027	2666	2483	1783	1763	1688	1500	1554	1230	1987	1209	1815	1121	1197	827	1138
ENSSSCG00000003265	LENG1	443	623	379	286	661	610	379	532	644	316	372	335	446	352	229	504	240	230	183	183	172	196
ENSSSCG00000003266	TMC4	2	13	11	18	9	9	17	13	1	5	11	7	11	1	1	6	0	2	4	0	10	17
ENSSSCG00000003267	MBOAT7	1349	1527	2048	1066	2209	1911	1706	1803	1480	1088	1173	1006	820	1149	689	1214	614	936	999	840	615	937
ENSSSCG00000003268	TSEN34	1266	732	976	897	1472	1295	1332	1433	1144	798	828	721	878	630	335	763	404	523	584	695	491	538
ENSSSCG00000003269	LENG9	484	384	480	323	596	623	501	807	257	456	337	317	382	496	199	440	250	432	335	346	145	242
ENSSSCG00000003271	TTYH1	106	40	93	102	141	106	95	138	62	76	135	62	120	134	56	175	63	50	109	70	39	82
ENSSSCG00000003272		0	6	16	5	27	13	4	24	12	5	25	4	17	8	4	4	3	1	14	1	5	6
ENSSSCG00000003275		1	4	58	4	10	2	6	10	5	1	4	6	6	1	10	7	5	0	13	6	0	2
ENSSSCG00000003277		0	0	2	0	4	0	1	0	0	0	0	1	0	0	0	0	1	0	0	0	0	0
ENSSSCG00000003278		120	132	258	73	272	261	65	209	63	146	55	48	96	123	104	111	29	8	122	158	157	194
ENSSSCG00000003282		20	27	185	8	106	13	52	12	123	19	22	44	71	37	15	76	37	19	42	15	17	18
ENSSSCG00000003284	FCAR	0	0	1	0	0	0	0	0	0	0	0	0	0	0	0	0	0	0	0	0	0	0
ENSSSCG00000003286		0	0	2	1	0	1	0	4	0	0	1	4	0	0	0	0	0	0	1	1	0	0
ENSSSCG00000003288	HSPBP1	1263	1173	937	1229	1306	2357	1979	2226	1154	2078	1507	1352	1176	1573	741	1619	875	2352	1141	1044	968	1048
ENSSSCG00000003289	ISOC2	990	1435	768	984	1072	1968	1494	1770	1531	1481	1557	1472	1061	1577	879	1784	846	1556	803	1013	772	1147
ENSSSCG00000003301	PPP6R1	3299	3480	3756	3680	4319	6713	6354	7120	4315	4657	3458	4147	3219	4689	3033	5273	2786	4259	3164	3166	2275	2692
ENSSSCG00000003302	TMEM86B	6	3	13	8	12	1	18	11	15	1	14	14	36	3	5	9	7	8	4	5	0	1
ENSSSCG00000003303		0	0	0	0	0	0	0	0	0	0	0	0	0	0	0	0	0	0	0	0	0	0
ENSSSCG00000003306	HELZ2	0	0	4	0	4	6	5	2	0	0	0	0	0	0	0	0	0	0	0	0	4	3
ENSSSCG00000003307	NLRP9	0	0	0	0	0	0	0	0	0	0	0	0	0	0	0	0	0	0	0	0	0	0
ENSSSCG00000003311		0	0	0	0	0	0	0	0	0	0	0	0	0	0	0	0	0	0	0	0	0	0
ENSSSCG00000003314	NLRP11	0	33	18	0	0	0	0	0	64	16	37	137	4	45	89	111	67	28	48	19	23	0
ENSSSCG00000003315	NLRP8	1	30	4	0	0	3	0	0	35	20	14	79	4	29	16	50	22	25	51	14	5	0
ENSSSCG00000003317	ZNF787	971	1312	800	482	815	866	778	911	1365	668	638	793	562	802	560	966	656	771	503	416	403	351
ENSSSCG00000003318	GALP	1	4	0	0	0	4	0	0	2	0	0	0	0	0	0	0	2	0	0	0	0	0
ENSSSCG00000003322		141	130	137	147	149	277	199	252	152	158	122	105	112	157	80	199	110	95	110	73	104	104
ENSSSCG00000003324	ZNF471	25	56	100	70	125	142	89	120	93	71	77	84	58	97	25	135	63	47	55	66	32	40
ENSSSCG00000003325		0	0	0	0	0	0	1	0	0	0	0	0	4	0	0	0	0	0	0	0	0	0
ENSSSCG00000003326		1647	1303	1139	2168	1896	4039	2569	3227	2574	1343	1328	1930	1623	1762	1381	1889	1056	1664	1219	1106	712	852
ENSSSCG00000003329	ACAP3	930	429	1193	801	1126	1220	1023	1228	788	579	661	670	788	704	454	728	477	662	637	493	247	434
ENSSSCG00000003331	TNFRSF4	10	5	16	5	7	9	7	9	3	2	4	7	1	1	0	4	4	4	7	3	1	1
ENSSSCG00000003332	SDF4	8767	7301	8697	4965	11510	8617	7504	7861	7299	4689	5071	5474	4816	6083	3339	6686	4023	4637	5337	3474	2982	4043
ENSSSCG00000003333	C1QTNF12	22	4	30	10	43	5	21	17	16	6	13	27	21	13	6	34	11	9	51	7	19	5
ENSSSCG00000003334	UBE2J2	1468	1150	1012	1069	1635	1950	1618	1982	1333	1245	1285	1061	1216	1433	741	1482	861	1036	859	598	677	872
ENSSSCG00000003336	TTLL10	0	0	0	1	0	0	0	0	0	0	0	0	3	0	1	0	0	0	0	0	0	0
ENSSSCG00000003338	PUSL1	0	0	0	0	0	0	0	0	0	0	0	0	0	0	0	0	0	0	0	0	0	0
ENSSSCG00000003339	INTS11	2270	1377	1395	1100	1983	2210	1519	1971	2044	1370	1103	1236	1281	1493	1053	1599	1009	1487	1033	751	732	928
ENSSSCG00000003341	TAS1R3	491	293	499	264	494	441	306	429	424	241	206	303	390	332	255	380	264	221	303	202	92	172
ENSSSCG00000003342	DVL1	7075	3044	3993	3093	4915	6967	5405	5804	6296	3186	2651	3613	2957	3807	3310	4142	2903	4073	2356	1841	1123	1708
ENSSSCG00000003343	ATAD3A	955	623	678	1132	976	2162	1894	2128	964	1453	1043	983	725	1277	678	1281	618	1728	864	670	491	679
ENSSSCG00000003344	VWA1	1980	1536	1226	1924	1793	2040	1764	2215	1041	1462	2506	1473	2496	2042	853	1856	1045	1298	1951	1191	620	1168
ENSSSCG00000003346	ANKRD65	4	11	0	2	1	0	7	3	3	1	1	2	4	1	0	4	0	0	0	0	0	1
ENSSSCG00000003348		3625	3672	3528	2159	4322	4903	3325	4091	3822	2362	2520	2691	2362	2743	1991	3046	2091	2377	1542	1581	1400	1824
ENSSSCG00000003350	MIB2	3780	3093	4070	2532	4395	5809	4442	4312	4209	3276	2767	3427	3179	3581	2310	3953	2650	3191	2112	2223	1440	2285
ENSSSCG00000003351	MMP23B	1632	672	3029	872	3303	1220	1520	1695	1146	827	604	1025	1445	1474	426	1179	810	930	856	784	280	738
ENSSSCG00000003352		4447	4322	3923	3802	5025	6926	5955	6904	5479	5064	4299	4026	3809	4720	3363	4812	3140	4681	2831	1791	1695	2305
ENSSSCG00000003353	SLC35E2B	1270	1133	2152	1134	1958	2069	1730	1875	1565	986	1175	1457	1106	1399	855	1596	798	1177	1194	784	745	868
ENSSSCG00000003354	CCNL2	11751	4213	7717	4600	8202	10964	6140	9434	7546	4072	5511	5537	7517	4974	3894	5313	4774	4557	3068	2290	1596	2160
ENSSSCG00000003356	MMEL1	0	0	1	0	0	1	0	0	0	0	0	0	0	0	0	2	0	0	0	0	0	0
ENSSSCG00000003357	ACTRT2	0	0	0	0	0	0	0	1	0	0	1	0	1	0	0	0	2	4	0	0	0	0
ENSSSCG00000003359	TPRG1L	0	0	0	0	0	0	0	0	0	0	0	0	0	0	0	0	0	0	0	0	0	0
ENSSSCG00000003360	WRAP73	1493	579	1053	890	994	1467	1184	1335	1381	785	791	920	1094	784	525	920	624	867	464	508	372	489
ENSSSCG00000003362	CEP104	1173	786	1326	758	1468	2248	1296	1880	1575	971	976	900	1134	1015	776	1211	694	860	697	587	437	607
ENSSSCG00000003366	CHD5	6	10	63	20	46	15	31	43	6	20	6	8	5	5	2	1	4	14	16	7	3	0
ENSSSCG00000003367		0	0	0	0	0	0	0	0	0	0	0	0	0	0	0	0	0	0	0	0	0	0
ENSSSCG00000003368	RNF207	3269	8950	8177	9664	12235	21214	16598	20008	23545	10910	12870	13109	11309	13455	11447	15510	10036	17657	8774	6381	5258	7120
ENSSSCG00000003369	ICMT	2594	2332	2695	3271	3963	6665	5763	5742	3469	4269	2920	3896	2072	4191	2670	4702	2377	4766	4034	2249	2788	2778
ENSSSCG00000003370	HES3	0	0	1	0	0	4	1	1	0	1	0	1	0	0	0	0	0	1	0	0	0	1
ENSSSCG00000003371	GPR153	196	345	1087	318	777	899	912	775	288	441	311	275	554	577	400	559	321	294	786	389	217	259
ENSSSCG00000003374	ESPN	162	29	7	13	19	106	22	73	236	11	94	11	18	4	8	25	4	64	35	14	26	16
ENSSSCG00000003376	PLEKHG5	2472	856	1202	1053	1587	1600	1300	1760	1344	760	1242	1171	1519	1070	701	1314	785	840	999	690	460	664
ENSSSCG00000003377	ACOT7	45	24	203	192	227	68	165	168	39	621	372	143	262	163	23	190	65	468	180	145	149	134
ENSSSCG00000003379	KLHL21	3091	3794	1492	2398	3654	4241	3999	4555	3458	2674	1154	3260	1154	4048	3386	4013	2814	1708	2615	2741	2341	2609
ENSSSCG00000003382	TAS1R1	37	15	30	10	45	14	21	31	43	29	14	19	12	14	17	21	2	12	16	36	9	26
ENSSSCG00000003383	ZBTB48	429	443	516	396	865	602	445	559	482	319	388	469	476	515	287	558	319	342	322	316	232	326
ENSSSCG00000003384	DNAJC11	2215	2940	2498	3185	3100	5352	5018	6076	3668	4315	3497	3125	2304	3779	2484	4122	2448	4697	2543	1950	2144	2527
ENSSSCG00000003385	PARK7	11604	12960	8340	11154	13715	16540	12288	17629	11015	13740	14330	11696	11752	13837	7816	15302	8364	13966	9163	6932	7987	9537
ENSSSCG00000003386	TNFRSF9	13	60	51	187	161	252	555	626	45	220	205	119	163	182	62	179	126	994	381	97	155	110
ENSSSCG00000003388	SLC45A1	0	0	0	0	0	2	2	0	0	0	0	0	0	0	0	0	0	1	0	1	0	0
ENSSSCG00000003390	SLC2A7	1	0	0	0	1	0	0	0	0	0	0	1	0	0	0	0	0	0	1	0	0	0
ENSSSCG00000003391	CA6	0	0	0	0	0	0	0	0	0	0	0	0	0	0	0	0	0	0	0	0	0	0
ENSSSCG00000003393	TMEM201	616	843	425	839	596	1811	1453	1679	1134	1140	484	954	398	1322	859	1234	710	944	871	975	485	617
ENSSSCG00000003395	PIK3CD	105	218	844	172	301	269	240	322	214	119	214	181	197	182	128	162	110	50	216	141	128	109
ENSSSCG00000003396	CLSTN1	14751	11836	8905	8499	12904	17186	12590	14068	13928	7234	7804	12164	9111	13348	8041	15679	7093	8303	10464	7230	5620	7534
ENSSSCG00000003398	UBE4B	5830	5003	3788	3237	6032	5112	4510	5535	8088	5670	4652	4874	3646	5161	4179	5728	3608	4019	3151	2790	2878	3072
ENSSSCG00000003399	RBP7	445	63	176	342	273	54	145	371	24	627	1659	603	470	609	222	585	203	417	143	252	169	349
ENSSSCG00000003400	NMNAT1	302	374	379	588	618	1053	830	870	237	794	418	443	256	414	452	485	434	304	294	309	395	349
ENSSSCG00000003401	KIF1B	10658	9171	7820	13644	13623	29789	20934	22846	17599	17142	10291	15735	9545	16451	11403	18168	9297	12413	10028	8552	9282	10231
ENSSSCG00000003402	PGD	2991	1997	2507	1910	3241	3551	2693	3561	2361	1814	2563	1683	1946	1834	979	2092	1008	1885	1243	1027	937	1209
ENSSSCG00000003403	CENPS	68	174	126	314	271	141	273	455	62	191	379	281	361	174	35	220	136	186	127	185	273	272
ENSSSCG00000003404	DFFA	1318	1402	1174	1004	1761	1706	1444	1657	2113	1357	1501	1616	1224	1634	864	1958	770	1764	1165	950	990	1001
ENSSSCG00000003405	PEX14	1006	1458	965	1124	1665	2351	1930	2132	1450	1306	989	1063	917	1275	777	1496	816	1226	792	850	704	868
ENSSSCG00000003407	CASZ1	1974	2538	1533	2653	2812	6361	5088	6134	4334	3193	1374	2319	1516	3216	2423	3420	1798	4252	2798	2097	1630	1750
ENSSSCG00000003410	MASP2	214	170	209	168	508	394	266	371	386	295	300	135	290	167	101	197	181	184	121	61	67	87
ENSSSCG00000003412	EXOSC10	2989	2582	1967	1702	2553	4469	3187	3957	3867	2987	2360	2152	1937	2680	2045	2842	1671	3220	1814	1261	1391	1714
ENSSSCG00000003413	MTOR	5535	5867	4078	5850	7587	9507	8005	9580	7691	8018	5178	6089	3699	7123	6149	8031	4149	7670	4916	4368	3480	4622
ENSSSCG00000003414	ANGPTL7	469	8	41	17	34	33	10	12	10	12	8	10	21	8	15	16	7	9	81	8	24	10
ENSSSCG00000003417	DISP3	0	0	0	0	0	0	0	0	0	0	0	0	0	0	0	0	0	0	0	0	0	0
ENSSSCG00000003419	MAD2L2	502	595	385	882	969	604	813	1056	285	600	638	520	622	531	230	639	295	526	514	564	521	634
ENSSSCG00000003420	FBXO6	826	485	984	780	1050	1003	1352	1447	470	768	814	502	779	717	329	746	396	553	673	608	457	579
ENSSSCG00000003421		405	273	399	497	396	451	806	1052	386	480	397	232	390	276	180	257	226	236	234	177	225	237
ENSSSCG00000003423	DRAXIN	9	6	9	29	15	50	18	48	0	2	6	2	4	0	0	7	1	6	1	4	1	1
ENSSSCG00000003428	MTHFR	1125	1506	2420	1170	1588	2208	2063	2317	2010	899	934	1419	1301	1667	1324	2061	999	1240	1553	888	735	880
ENSSSCG00000003429	CLCN6	796	1085	1065	512	870	802	818	1047	1314	814	717	686	740	790	591	1109	504	966	799	484	540	680
ENSSSCG00000003430	NPPA	98	8935	4169	1060	3116	15941	112198	21683	6119	24817	4675	726	299	1224	1707	4122	1341	22166	12580	1282	12672	1134
ENSSSCG00000003431	NPPB	299	2274	2483	308	667	307	18097	7842	2576	3031	341	117	522	1509	668	3212	176	3361	16967	180	3186	643
ENSSSCG00000003432	KIAA2013	3602	3983	3754	4470	4515	5439	5562	7247	3935	4017	3456	4548	3071	5261	2857	5641	3051	3938	3777	3870	2280	3248
ENSSSCG00000003433	PLOD1	2507	4798	6991	8240	8904	8672	7608	10567	4875	5021	7761	5025	4259	6023	3373	6489	3121	4963	7445	3651	3186	3814
ENSSSCG00000003434	MFN2	8445	13962	9322	15865	12609	25712	24186	26890	17196	22336	10503	17090	6514	21039	19446	21583	15123	19124	15145	11116	10395	12569
ENSSSCG00000003435	MIIP	928	1018	732	565	864	689	605	977	1153	527	666	670	680	582	390	734	437	895	573	535	473	611
ENSSSCG00000003437	TNFRSF8	3	9	18	2	15	3	0	5	3	0	1	2	5	6	6	1	3	0	1	6	4	0
ENSSSCG00000003438	VPS13D	2310	2196	2563	2412	2896	5711	4739	4791	5035	3857	1925	2897	1887	3475	3354	4203	1832	3667	2300	1498	1718	1558
ENSSSCG00000003439	DHRS3	4548	7719	8527	3440	7312	4479	4803	6667	5816	2819	3483	4972	5204	6381	2099	7799	3212	1670	3916	4987	3270	4816
ENSSSCG00000003440		1	0	2	0	0	0	0	0	0	0	0	1	1	0	0	0	0	0	0	0	0	0
ENSSSCG00000003441	AADACL3	0	0	0	0	0	0	0	0	0	0	0	0	0	0	0	0	0	0	0	0	0	0
ENSSSCG00000003442	C1orf158	0	0	0	0	0	0	0	0	0	0	0	0	0	0	0	0	0	0	0	0	0	0
ENSSSCG00000003444		0	0	0	0	0	0	0	0	0	0	0	0	0	0	0	0	0	0	0	0	0	0
ENSSSCG00000003448		0	0	0	0	0	0	0	0	0	0	0	0	0	0	0	0	0	0	0	0	0	0
ENSSSCG00000003449	LRRC38	0	0	0	0	0	0	1	0	0	0	0	0	2	1	0	2	0	0	4	0	0	0
ENSSSCG00000003451		1233	1186	2393	1775	4492	3067	2593	3128	856	2595	1565	2343	1963	2051	1736	3151	1808	1527	1362	1698	1978	2568
ENSSSCG00000003453		116	177	132	123	205	274	228	299	238	224	100	169	91	143	156	190	102	185	119	78	63	100
ENSSSCG00000003455	FHAD1	144	86	98	82	175	127	66	108	83	108	119	76	118	82	60	92	48	136	51	30	48	79
ENSSSCG00000003458	EFHD2	8630	4908	6932	4467	8365	6429	5256	7366	5816	4254	5349	3799	4366	5026	1727	5237	1975	3346	3150	4167	3447	4919
ENSSSCG00000003459	CELA2A	0	74	1	62	76	1	41	0	0	0	6	1	0	1	3	4	3	0	1	0	0	0
ENSSSCG00000003460	CASP9	305	403	629	319	665	565	443	572	519	325	350	434	375	400	224	515	188	274	309	195	286	341
ENSSSCG00000003461	RSC1A1	1956	3015	3511	4043	4695	7079	6365	6657	4499	3906	4042	4563	3032	4616	4539	5847	3133	3031	3080	2264	2708	3067
ENSSSCG00000003463	AGMAT	9	0	1	1	1	0	0	0	1	0	1	0	0	0	1	0	0	2	0	0	0	0
ENSSSCG00000003464	DNAJC16	559	655	776	898	1224	1809	1218	1625	1095	1155	669	1024	676	1216	812	1408	581	957	804	611	727	796
ENSSSCG00000003465	FBLIM1	6818	5513	3406	4518	5973	8779	6564	9079	7901	3937	3933	3854	2915	4754	2837	5326	2585	4245	2949	2982	3132	4120
ENSSSCG00000003466	TMEM82	0	0	0	0	0	0	0	0	0	0	0	0	0	0	0	0	0	0	0	0	0	0
ENSSSCG00000003468	PLEKHM2	22540	21571	14667	16654	19812	31914	26667	28445	26199	23454	12784	21044	11465	22977	20911	24599	18294	24532	16790	16496	10236	14084
ENSSSCG00000003470	FAM131C	157	455	245	587	263	886	710	939	754	562	396	343	240	474	208	498	156	824	338	243	289	278
ENSSSCG00000003471	EPHA2	1273	719	1233	1029	1393	1745	1301	2002	904	815	1453	1154	1427	1584	585	1776	597	505	1303	788	720	766
ENSSSCG00000003472	ARHGEF19	74	40	155	74	243	78	59	58	42	41	70	55	89	56	17	45	22	44	95	51	23	34
ENSSSCG00000003473	CPLANE2	47	77	70	64	138	65	48	82	73	50	76	89	53	48	15	72	46	65	77	78	40	42
ENSSSCG00000003476		0	0	0	0	2	1	1	0	1	0	2	0	0	0	1	4	1	0	0	0	2	0
ENSSSCG00000003477	NECAP2	1240	1079	2750	880	2118	1404	1151	1636	1191	792	1096	984	1140	1121	613	1385	747	769	870	502	606	705
ENSSSCG00000003478	CROCC	587	938	807	564	998	883	997	975	934	470	564	528	642	536	559	647	439	543	471	358	230	304
ENSSSCG00000003479	MFAP2	988	745	1580	1287	3143	1180	2226	1535	645	1301	1800	1109	2169	1656	781	1666	1122	1123	2623	1456	766	1207
ENSSSCG00000003481	PADI1	0	0	0	0	0	0	0	0	0	0	0	0	0	0	0	0	0	0	0	0	0	0
ENSSSCG00000003482	PADI3	0	0	1	0	16	0	0	0	0	0	0	0	0	0	0	0	0	0	0	0	0	0
ENSSSCG00000003483		0	10	49	1	6	1	12	0	35	1	0	0	1	0	1	0	0	0	5	0	0	0
ENSSSCG00000003484	PADI6	0	0	0	0	0	0	0	0	0	0	0	0	0	0	1	0	0	0	0	0	0	0
ENSSSCG00000003485	RCC2	2309	1759	2087	2891	3686	3961	3790	4286	2245	2520	2446	2778	2760	2884	1247	3249	1300	2519	2138	1898	1903	2090
ENSSSCG00000003486	ARHGEF10L	5361	2551	5860	2276	3052	5983	4220	4745	4553	3137	2544	3440	1863	3823	2435	4199	2262	3458	2519	2158	1787	2221
ENSSSCG00000003488	UBR4	8156	8237	8426	7398	10153	15488	12517	14766	11846	7655	8068	8630	7295	9946	8445	12598	5916	8125	7190	5150	4838	6830
ENSSSCG00000003489	EMC1	3030	4202	3242	3273	4878	6602	5314	6207	4926	5398	3430	4626	3017	5040	3415	5707	2917	5543	4397	2507	2922	3115
ENSSSCG00000003491	AKR7A2	280	479	479	276	489	805	668	727	646	309	260	413	247	415	397	427	328	230	274	426	200	310
ENSSSCG00000003492	PQLC2	640	516	1197	322	757	695	467	624	705	466	509	457	439	543	368	515	371	391	352	344	229	313
ENSSSCG00000003493	CAPZB	6463	5817	7413	6355	9464	9828	8067	10265	7240	6677	6801	5796	5367	6770	4189	7660	4509	6576	4896	3873	4215	5126
ENSSSCG00000003494	PLA2G2A	0	0	0	0	0	0	0	0	0	0	0	0	0	0	0	0	0	0	0	0	0	0
ENSSSCG00000003495		0	0	0	0	0	0	0	0	0	0	0	0	0	0	0	0	0	0	0	0	0	0
ENSSSCG00000003498	UBXN10	0	0	2	0	4	5	2	0	2	0	1	0	1	0	0	0	0	0	1	1	2	0
ENSSSCG00000003499	PLA2G2C	0	0	0	0	0	0	0	0	0	0	0	0	0	0	0	0	0	0	0	0	0	0
ENSSSCG00000003503	VWA5B1	0	0	0	0	0	0	0	0	0	0	0	0	0	0	0	0	0	0	0	0	0	0
ENSSSCG00000003505	DDOST	4364	4548	4864	3613	6526	7002	5955	6671	4828	5185	4649	4321	3944	4748	2358	5661	2585	5506	4046	2463	2857	3245
ENSSSCG00000003506	PINK1	38451	29677	11350	16909	26109	38106	20063	28146	30901	10920	9933	19187	11206	20889	20677	23849	17043	8204	12756	13064	10794	15162
ENSSSCG00000003508	KIF17	0	1	34	4	61	6	4	12	0	3	4	0	10	2	1	1	0	8	0	4	2	7
ENSSSCG00000003509	SH2D5	1	1	2	0	9	5	1	2	1	0	0	0	1	6	0	1	0	1	0	1	0	1
ENSSSCG00000003511	HP1BP3	5528	6531	5722	6283	8440	11203	8984	11756	8172	6469	5843	6807	5992	7803	4906	8789	4575	5501	5245	3796	4892	4967
ENSSSCG00000003512	EIF4G3	4225	3590	5662	5694	7242	8328	8348	10322	5947	6631	4816	6134	4595	7262	5496	7796	4270	6127	6263	3855	3989	4870
ENSSSCG00000003513	ECE1	6841	7548	4092	4294	5983	10084	5243	7186	5954	2847	5623	4778	5834	5865	3978	7132	3335	2618	4421	3209	2619	4005
ENSSSCG00000003514	HSPG2	27796	43489	44954	46800	66758	62253	60851	87310	58045	39235	55691	57335	45454	59807	44170	75407	33134	51716	52143	50298	32343	44777
ENSSSCG00000003520	CDC42	11364	10609	12813	12104	16614	18992	17029	19398	10939	13947	14812	10837	9680	13101	6659	15239	6969	11443	11729	6001	8961	9382
ENSSSCG00000003521		51	1	306	1	401	24	1	8	1	1	2	4	5	0	1	0	6	3	4	7	0	9
ENSSSCG00000003523	EPHA8	0	0	0	0	0	0	0	0	0	0	0	0	0	0	0	0	0	0	0	0	0	0
ENSSSCG00000003524	C1QA	2492	6512	36494	1428	7716	6794	6782	4003	3608	1890	3280	2910	2665	2956	2172	4028	2084	442	5031	2640	3154	3570
ENSSSCG00000003527	EPHB2	28	85	763	348	481	1256	624	588	41	136	183	84	129	141	56	121	43	197	496	127	108	133
ENSSSCG00000003529	LACTBL1	0	0	0	0	0	0	0	0	0	0	0	0	0	0	0	0	0	0	0	0	0	0
ENSSSCG00000003530	TEX46	0	1	0	0	0	0	0	0	0	0	0	0	0	0	1	0	0	0	0	0	0	0
ENSSSCG00000003531	KDM1A	2853	2981	2329	3930	4113	6668	4747	6710	4499	4465	3381	3253	2632	4690	3154	5160	2702	3647	2444	2641	2640	3343
ENSSSCG00000003532	LUZP1	2212	1377	1896	2975	2635	4047	3849	4315	2083	2727	2559	2541	1952	2664	2109	3113	1604	2010	2133	1370	1366	1630
ENSSSCG00000003539	GRHL3	16	28	45	19	84	53	45	13	38	15	26	30	39	62	12	41	16	9	21	17	21	16
ENSSSCG00000003541	STPG1	1	0	11	0	20	17	4	0	1	1	0	2	0	2	7	4	9	1	3	15	19	0
ENSSSCG00000003543	NIPAL3	2005	2345	1691	1937	2497	4277	2840	3635	3806	3397	1516	3056	1394	2823	2811	3327	2153	2686	2588	1251	1597	1420
ENSSSCG00000003546		7	28	15	20	28	16	36	40	27	25	32	38	17	16	20	22	15	33	30	11	17	35
ENSSSCG00000003547	NCMAP	2	2	0	0	0	1	0	0	0	0	9	0	0	0	5	1	0	1	1	0	0	2
ENSSSCG00000003549	LDLRAP1	1024	1353	1064	1137	1733	1878	1674	2023	1591	1131	1213	1354	1210	1510	913	1652	835	1097	1034	975	779	955
ENSSSCG00000003551	PAQR7	49	64	305	45	418	44	98	71	28	17	65	71	122	48	19	77	54	41	67	52	68	90
ENSSSCG00000003552	AUNIP	6	26	16	46	30	33	41	53	38	23	34	48	17	39	25	23	17	44	31	3	25	30
ENSSSCG00000003553	MTFR1L	3583	3287	2823	4195	4215	6980	5600	6750	4778	4337	3324	3910	2711	4813	3123	5269	2981	4632	2985	2464	2660	2974
ENSSSCG00000003554		1989	2573	3227	4014	4670	5355	5394	6095	3632	4382	3982	4063	2908	4032	2941	4383	2333	4781	4116	3131	2414	2994
ENSSSCG00000003555	HMGN2	8325	15540	10832	18314	18238	16556	13967	23950	12955	11168	12638	17071	16408	14257	4778	18385	5879	10304	10263	10494	21341	17395
ENSSSCG00000003557	LIN28A	0	0	0	0	0	0	0	0	0	0	0	0	0	0	0	0	0	0	0	0	0	0
ENSSSCG00000003558	RPS6KA1	474	423	2224	511	1212	858	1008	921	603	603	644	578	688	622	375	809	254	502	616	488	520	481
ENSSSCG00000003559	ARID1A	6332	6703	7418	8117	9113	15327	11427	12192	11719	9342	6034	7012	5619	8554	7006	10554	4985	8871	6392	4250	4659	4679
ENSSSCG00000003561	ZDHHC18	557	527	701	474	820	988	619	894	761	414	474	610	402	534	413	621	353	412	311	400	262	365
ENSSSCG00000003564	GPATCH3	1259	1104	1106	635	1266	1541	903	1232	1336	830	775	801	714	944	579	1001	530	678	635	520	498	630
ENSSSCG00000003565	NR0B2	49	94	147	18	57	63	86	101	78	84	74	32	11	52	11	97	28	73	163	37	91	62
ENSSSCG00000003566	NUDC	5906	9171	3848	6597	7195	9030	6383	9129	6363	6412	5807	5579	5938	5607	3175	6107	3580	6049	3613	2616	3257	3787
ENSSSCG00000003567	KDF1	0	0	3	0	5	0	0	0	0	0	0	0	0	0	0	0	0	0	0	0	0	1
ENSSSCG00000003569	SLC9A1	3078	4418	3331	2359	4104	5982	6650	8727	3511	3034	4119	3003	2451	3988	1833	4215	2118	2958	3138	3379	1987	3302
ENSSSCG00000003570	WDTC1	8067	8250	5766	7101	9132	14862	10865	12082	10957	8126	3732	7408	3578	8060	7373	9123	5554	7891	5390	5368	4411	4988
ENSSSCG00000003572	SYTL1	16	1	30	7	29	8	5	2	4	1	7	8	4	3	12	4	2	1	6	4	0	5
ENSSSCG00000003573	MAP3K6	347	200	367	194	447	279	347	344	281	289	422	249	286	234	149	254	158	237	147	190	103	164
ENSSSCG00000003575	CD164L2	4	0	1	0	0	0	0	0	0	0	0	0	1	0	0	1	1	1	0	1	0	3
ENSSSCG00000003576	GPR3	8	2	0	0	1	2	2	8	0	5	2	0	7	0	2	0	5	1	0	1	0	3
ENSSSCG00000003577	WASF2	5154	4774	7037	4667	5664	7136	6840	6940	6268	5256	5575	5080	5082	5446	3519	6684	3079	4767	5073	2898	3169	3892
ENSSSCG00000003578	FGR	452	237	2131	364	1532	537	672	485	568	204	468	271	484	308	212	306	206	115	324	204	185	248
ENSSSCG00000003579	AHDC1	3489	3634	4801	4256	7192	15262	10636	8686	6673	2912	2297	4042	2828	4984	5545	5707	3476	4949	4171	3358	2381	2239
ENSSSCG00000003580	EYA3	1671	1905	2662	3766	3439	4823	3826	5200	2823	3140	2278	3273	2021	3924	2130	4114	2013	2878	2827	2101	2019	2241
ENSSSCG00000003582	SMPDL3B	159	125	203	116	311	196	171	185	104	88	140	192	123	262	342	253	295	78	133	247	157	211
ENSSSCG00000003583	RPA2	574	1146	931	1481	1745	1526	1350	2001	875	1085	1284	1521	1675	1249	573	1452	688	1210	1196	971	1433	1459
ENSSSCG00000003584	THEMIS2	90	277	991	127	492	251	254	213	213	69	138	125	196	167	142	158	89	26	220	119	96	129
ENSSSCG00000003585	GJB5	0	0	0	0	0	0	0	0	0	0	0	0	0	0	0	0	0	0	0	0	0	0
ENSSSCG00000003586	EPB41	5270	4901	3970	3981	6476	9762	5129	7000	8805	5697	4115	5572	3612	5919	4836	7201	3986	4681	3407	3225	2871	3442
ENSSSCG00000003589	SRSF4	8237	6867	6432	7063	9270	13150	9966	13048	9166	8109	7091	8063	6781	8893	5962	9757	6097	7892	5235	4602	4454	5325
ENSSSCG00000003590	PTPRU	1254	2484	1341	1998	2860	3560	2878	3666	2115	1950	1047	1391	1080	1895	1425	1899	1280	1742	1140	1151	571	1216
ENSSSCG00000003591	PUM1	5151	5084	3423	4714	5690	9614	7289	7848	7709	6738	3070	4694	2604	5455	4927	6175	3204	5424	4701	2920	2800	3134
ENSSSCG00000003592	SDC3	1655	2702	5982	2973	4701	3919	4339	4214	1385	2040	3960	3116	3540	2940	1698	3142	1596	1872	3898	2742	1733	2357
ENSSSCG00000003596	SNRNP40	1482	1670	1224	1554	2116	2429	2221	2279	1654	1576	1858	1532	1212	1715	1027	2007	927	1629	1367	768	1199	1424
ENSSSCG00000003599		0	0	0	0	0	0	0	0	0	0	0	0	0	0	0	0	0	0	0	0	0	0
ENSSSCG00000003600	TINAGL1	17587	11683	8873	10736	12915	13971	15618	18511	17146	12470	13288	10693	10532	16904	7827	16023	8325	10276	13578	9990	6458	11955
ENSSSCG00000003601	HCRTR1	7	4	2	5	9	9	11	2	8	13	16	1	2	0	0	1	1	1	9	1	4	0
ENSSSCG00000003603	COL16A1	2738	4417	4177	2899	10833	5566	5474	2940	1448	3013	3184	3063	3695	2533	1324	3141	1264	1981	5133	2001	1388	2034
ENSSSCG00000003604	ADGRB2	111	231	204	376	300	322	355	337	103	228	195	231	294	245	89	186	78	253	364	198	183	227
ENSSSCG00000003606	SPOCD1	1	0	1	0	1	0	0	0	0	0	0	1	0	2	0	0	0	0	0	0	1	0
ENSSSCG00000003608	LCK	48	71	147	105	247	103	139	142	49	15	49	94	129	106	124	98	28	17	108	49	64	92
ENSSSCG00000003610	IQCC	269	315	285	303	562	502	376	530	433	291	379	358	366	306	233	466	216	283	283	239	261	281
ENSSSCG00000003612	EIF3I	3509	2497	2096	2655	3065	4309	3495	4322	2620	4716	3442	2706	2770	3192	1485	3288	1820	4700	2089	1933	1942	2301
ENSSSCG00000003613	HDAC1	3181	2533	3637	3449	4962	5804	4651	6132	3234	3691	4509	3001	3562	3492	1591	3939	2020	3329	2570	1669	2140	2602
ENSSSCG00000003616	FAM167B	4101	1306	595	867	1272	1826	1127	1400	2493	1007	1919	869	1255	1390	459	1823	633	596	540	815	602	1410
ENSSSCG00000003617	TXLNA	3304	2831	3823	3746	5417	7325	5971	7132	4198	4341	3711	3844	3349	4204	2926	4714	2623	4546	3516	2185	2146	2649
ENSSSCG00000003619	AZIN2	84	119	97	68	253	68	46	118	183	98	139	111	63	110	106	140	79	80	35	90	67	113
ENSSSCG00000003620	TRIM62	179	172	278	239	392	328	295	375	254	146	214	172	159	227	167	258	141	170	166	136	132	177
ENSSSCG00000003621	ZSCAN20	177	414	363	501	466	1127	700	922	777	608	213	573	360	453	550	707	421	552	415	223	167	149
ENSSSCG00000003622	CSMD2	3	16	13	2	2	10	2	1	1	2	8	8	2	1	9	5	3	1	1	1	1	1
ENSSSCG00000003623		0	0	0	0	0	0	0	0	0	0	0	0	0	0	0	0	0	0	0	0	0	0
ENSSSCG00000003627	ZMYM4	1764	1705	1549	1794	2718	3406	2778	3199	4458	2507	1641	2280	1425	2532	2059	3091	1461	2088	1970	1132	1520	1495
ENSSSCG00000003628	CLSPN	63	232	267	684	512	251	725	843	251	761	958	574	509	402	110	513	196	648	532	328	582	330
ENSSSCG00000003630	AGO3	6568	5847	5113	4000	6747	10441	6354	7605	10019	6868	4329	6132	3859	6243	4777	7613	3694	4844	4221	2932	3755	3460
ENSSSCG00000003632		0	1	0	0	1	0	0	8	0	0	0	7	1	1	0	0	4	1	6	0	0	0
ENSSSCG00000003633	TEKT2	24	0	5	23	9	2	10	26	5	1	3	9	23	3	0	3	7	1	4	3	3	4
[truncated: 23,881 more rows]
